# Supplementary material for: Genomic patterns of homozygosity and inbreeding depression in Murciano-Granadina goats
Source: J Anim Sci Biotechnol. 2022 Mar 10;13:35. doi: 10.1186/s40104-022-00684-5 (PMC8908635; doi:10.1186/s40104-022-00684-5)
Supplement: Supplementary file 1 — Additional file 1: Table S1. Number and density of SNPs per chromosome in a population of 1040 Murciano-Granadina goats genotyped with the Goat SNP50 BeadChip. [file 40104_2022_684_MOESM1_ESM.xlsx]

## Sheet: Hoja1
Table S1. Number and density of SNPs per chromosome in a population of 1,040 Murciano-Granadina goats genotyped with the Goat SNP50 BeadChip.
CHI1	Length (bp)	Number of SNPs	#SNPs/Mb
1	157403528	3099	19.6882
2	136510947	2690	19.7054
3	120038259	2279	18.9856
4	120734966	2323	19.2405
5	119020588	2134	17.9297
6	117642375	2303	19.5763
7	108433636	2094	19.3114
8	112672867	2230	19.7918
9	91568626	1816	19.8321
10	101087560	1991	19.6958
11	106225002	2055	19.3457
12	87277232	1650	18.9053
13	83034183	1580	19.0283
14	94672733	1830	19.3297
15	81904557	1571	19.1809
16	79370172	1521	19.1634
17	71137785	1374	19.3146
18	67275902	1255	18.6545
19	62516450	1164	18.6191
20	71784255	1431	19.9347
21	69425955	1380	19.8773
22	60283066	1110	18.4131
23	48866549	978	20.0137
24	62310066	1272	20.414
25	42858509	850	19.8327
26	51421553	997	19.3888
27	44709034	878	19.6381
28	44672302	889	19.9005
29	51332696	942	18.3509
1CHI; Capra hircus chromosome.

## Sheet: Hoja2
	Mean	SD	Min	Max
FP (%)	5.2027	0.826935	3.143	14.12
PP (%)	3.56849	0.390885	2.552	8.5
LP (%)	4.86785	0.23281	3.537	6.405
lnSCC	6.27505	0.937138	4.13	9.33
MY210 (Kg)	395.135	132.095	27.91	963.43
MY240 (Kg)	431.696	150.264	27.91	1089.19
MY305 (Kg)	473.885	183.877	27.91	1176.45
	FP (%)	PP (%)	LP (%)	lnSCC	MY210 (Kg)	MY240 (Kg)	MY305 (Kg)
FP (%)	1	#REF!	#REF!	#REF!	#REF!	#REF!	#REF!
PP (%)	0	1	#REF!	#REF!	#REF!	#REF!	#REF!
LP (%)	0	0	1	#REF!	#REF!	#REF!	#REF!
lnSCC	0.899338	0.0596482	0.00220658	1	#REF!	#REF!	#REF!
MY210 (Kg)	0	0	0.00115154	0.209643	1	#REF!	#REF!
MY240 (Kg)	0	8.88178e-16	0.000300074	0.490872	0	1	#REF!
MY305 (Kg)	0	7.15528e-11	9.77578e-05	0.947488	0	0	1
Phenotypic correlations. Lower diagonal displays the pearson correlations and upper the p-value
	FP (%)	PP (%)	LP (%)	lnSCC	MY210 (Kg)	MY240 (Kg)	MY305 (Kg)
FP (%)	1	0	0	0.899338	0	0	0
PP (%)	0.637332	1	0	0.0596482	0	8.88178e-16	7.15528e-11
LP (%)	0.312027	0.323572	1	0.00220658	0.00115154	0.000300074	9.77578e-05
lnSCC	0.00442152	0.0657596	-0.106684	1	0.209643	0.490872	0.947488
MY210 (Kg)	-0.326811	-0.307977	-0.113255	-0.0438297	1	0	0
MY240 (Kg)	-0.317173	-0.275604	-0.125862	-0.0240767	0.986511	1	0
MY305 (Kg)	-0.29367	-0.224881	-0.135553	0.00230211	0.932176	0.970825	1
