# Supplementary material for: Genomic patterns of homozygosity and inbreeding depression in Murciano-Granadina goats
Source: J Anim Sci Biotechnol. 2022 Mar 10;13:35. doi: 10.1186/s40104-022-00684-5 (PMC8908635; doi:10.1186/s40104-022-00684-5)
Supplement: Supplementary file 4 — Additional file 4: Table S2. Genomic regions associated with the top 1% of homozygosity for each SNP marker in a population of 1040 Murciano-Granadina goats genotyped with the Goat SNP50 BeadChip. [file 40104_2022_684_MOESM4_ESM.xlsx]

## Sheet: Hoja1
Table S2. Genomic regions associated with the top 1% of homozygosity for each SNP marker in a population of 1,040 Murciano-Granadina goats genotyped with the Goat SNP50 BeadChip.
SNP11	SNP22	CHI3	Start, bp	End, bp
rs268272556	rs268246055	1	80605911	81478348
rs268233504		1	115574426
rs268285485	rs268285509	2	56132365	57172530
rs268273664		3	14171510
rs268275845	rs268275862	3	24785761	25533756
rs268257711		3	86618728
rs268271056	rs268259966	4	42552375	48378207
rs268276266	rs268276276	4	107844964	108305526
rs268235558		5	85254951
rs268266985	rs268247250	6	27770384	28226848
rs268249487	rs268249494	6	35955623	36232621
rs268256297	snp60000-CSN1S1-ex17	6	85066602	85993465
rs268237380		7	7200175
rs268255163	rs268255151	7	54092505	54650902
rs268261603	rs268261587	7	86474575	87108423
rs268248298	rs268289350	8	76258916	77404834
rs268235938	rs268235923	11	36636638	37343785
rs268247925	rs268250714	11	60592116	61247715
rs268271363		11	86396018
rs268260111	rs268239498	13	62386631	62434614
rs268282973	rs268282983	14	57362420	57831497
rs268287625	rs268273645	14	86372350	31434491
rs268234241		15	27854619
rs268290047		15	35284859
rs268282302	rs268234317	16	38875051	40377103
rs268247566	rs268262400	16	49385587	50778009
rs268258293	rs268256946	16	77558840	78815205
rs268262210	rs268262224	17	15158464	15872720
rs268289721	rs268247207	17	32963281	33543239
rs268255110	rs268255083	18	35100357	36283603
rs268250911	rs268261743	18	57012777	57338671
rs268244253		20	15887767
rs268240093	rs268283173	21	18818991	20082400
rs268253823		21	64539988
rs268244331		26	26848039
rs268234207		26	36674101
rs268255419	rs268234654	29	41329816	42758516
rs268251919	rs268245890	29	48643720	51310028
1SNP1; marker defining the 5' boundary of the region.
2SNP2; marker defining the 3' boundary of the region.
3CHI; Capra hircus chromosome.
