# Supplementary material for: Genomic patterns of homozygosity and inbreeding depression in Murciano-Granadina goats
Source: J Anim Sci Biotechnol. 2022 Mar 10;13:35. doi: 10.1186/s40104-022-00684-5 (PMC8908635; doi:10.1186/s40104-022-00684-5)
Supplement: Supplementary file 5 — Additional file 5: Table S3. ROH hotspots identified in the genomes of 1040 Murciano-Granadina goats. [file 40104_2022_684_MOESM5_ESM.xlsx]

## Sheet: Hoja1
Table S3. ROH hotspots identified in the genomes of 1,040 Murciano-Granadina goats.
1SNP1	SNP22	CHI3	Start, bp	End, bp
rs268259500	rs268259558	1	119276500	121879669
rs268261266	rs268261327	2	71298789	73749070
rs268270974	rs268259999	4	38752433	49913962
rs268259080	rs268292193	6	36663600	36982281
rs268254559	rs268254555	14	28469933	28676763
rs268234305	rs268253373	16	41005599	47192259
rs268262390	rs268264861	16	51311909	52615844
rs268247216	rs268275436	17	33897620	36835158
1SNP1; marker defining the 5' boundary of the region.
2SNP2; marker defining the 3' boundary of the region.
3CHI; Capra hircus chromosome.
