# Supplementary material for: Genomic patterns of homozygosity and inbreeding depression in Murciano-Granadina goats
Source: J Anim Sci Biotechnol. 2022 Mar 10;13:35. doi: 10.1186/s40104-022-00684-5 (PMC8908635; doi:10.1186/s40104-022-00684-5)
Supplement: Supplementary file 6 — Additional file 6: Table S4. Genes mapping to regions consistently identified as ROH hotspots and regions with high homozygosity. [file 40104_2022_684_MOESM6_ESM.xlsx]

## Sheet: Hoja1
Table S4. Genes mapping to regions consistently identified as ROH hotspots and regions with high homozygosity.
Gene stable ID	Gene name	CHI1	Gene start, bp	Gene end, bp	Strand
ENSCHIG00000018639	HECW1	4	42169803	42652164	1
ENSCHIG00000022757		4	42655007	42655642	1
ENSCHIG00000012894	STK17A	4	42676074	42717529	1
ENSCHIG00000025366	COA1	4	42723894	42741115	-1
ENSCHIG00000019345	BLVRA	4	42889183	42911717	1
ENSCHIG00000005921	U6	4	42930871	42930977	1
ENSCHIG00000022903	POLM	4	42962216	42970039	-1
ENSCHIG00000019312	AEBP1	4	42985649	42997102	1
ENSCHIG00000009706	POLD2	4	42997561	43005650	-1
ENSCHIG00000022014	MYL7	4	43018463	43020542	-1
ENSCHIG00000015555	GCK	4	43024278	43059671	-1
ENSCHIG00000026885	YKT6	4	43069245	43078490	1
ENSCHIG00000022969	CAMK2B	4	43078058	43171205	-1
ENSCHIG00000024244	NUDCD3	4	43206948	43277172	-1
ENSCHIG00000014938	NPC1L1	4	43282548	43303677	-1
ENSCHIG00000014261	DDX56	4	43318958	43327591	-1
ENSCHIG00000019957	TMED4	4	43326688	43333485	-1
ENSCHIG00000006876	OGDH	4	43359663	43414253	1
ENSCHIG00000009262	ZMIZ2	4	43425667	43441218	1
ENSCHIG00000022463	PPIA	4	43460408	43469079	1
ENSCHIG00000023447	H2AZ2	4	43469749	43480763	-1
ENSCHIG00000009374		4	43508636	43508688	-1
ENSCHIG00000011367	PURB	4	43511315	43512229	-1
ENSCHIG00000023267	MYO1G	4	43546755	43567162	-1
ENSCHIG00000011273		4	43567238	43569216	-1
ENSCHIG00000001638		4	43568206	43568337	-1
ENSCHIG00000007310		4	43578918	43581263	1
ENSCHIG00000020338	CCM2	4	43595592	43630941	1
ENSCHIG00000018109	NACAD	4	43632688	43642687	-1
ENSCHIG00000025024	TBRG4	4	43648450	43657021	-1
ENSCHIG00000003516		4	43652307	43652441	-1
ENSCHIG00000003506		4	43652829	43652964	-1
ENSCHIG00000019304		4	43665026	43668620	-1
ENSCHIG00000019009	RAMP3	4	43701603	43708870	1
ENSCHIG00000003395		4	43755784	43756293	-1
ENSCHIG00000007313		4	43886941	43908825	-1
ENSCHIG00000024549	ADCY1	4	43910051	44013206	1
ENSCHIG00000015588	IGFBP1	4	44045838	44051265	1
ENSCHIG00000024310	IGFBP3	4	44059794	44064955	-1
ENSCHIG00000007317		4	44616017	44620099	-1
ENSCHIG00000007319		4	44803285	45063177	-1
ENSCHIG00000007325		4	45044076	45144801	1
ENSCHIG00000007328		4	45147889	45203646	1
ENSCHIG00000027125	TNS3	4	45217730	45350953	-1
ENSCHIG00000006705		4	45440483	45440620	1
ENSCHIG00000024158	HUS1	4	45622901	45639142	-1
ENSCHIG00000019551	GTPBP10	4	45655757	45683302	-1
ENSCHIG00000022104	CFAP69	4	45699534	45777862	-1
ENSCHIG00000020739	STEAP2	4	45790674	45799683	-1
ENSCHIG00000005671	STEAP1	4	45851570	45866496	-1
ENSCHIG00000023931		4	45888221	45903145	1
ENSCHIG00000002214	U6	4	46031794	46031900	-1
ENSCHIG00000007332		4	46532392	46669383	-1
ENSCHIG00000000877	5S_rRNA	4	46627773	46627891	1
ENSCHIG00000015623	ZNF804B	4	46770347	46871194	-1
ENSCHIG00000004019	U6	4	47080631	47080740	1
ENSCHIG00000008630	TEX47	4	47302299	47303057	1
ENSCHIG00000007343		4	47591189	47656594	-1
ENSCHIG00000007348		4	47740343	47750744	-1
ENSCHIG00000008525	STEAP4	4	47819442	47827827	1
ENSCHIG00000007350		4	47837561	47842468	-1
ENSCHIG00000015421	SRI	4	47869844	47895134	1
ENSCHIG00000021489	ADAM22	4	47902213	48134990	-1
ENSCHIG00000010375	FAM221A	4	48151014	48175556	1
ENSCHIG00000018707	STK31	4	48179940	48264911	1
ENSCHIG00000007357		4	48355241	48373254	1
1CHI; Capra hircus chromosome.

## Sheet: Hoja2
HECW1
STK17A
COA1
BLAVRA
U6
POLM
AEBP1
POLD2
MYL7
GCK
YKT6
CAMK2B
NUDCD3
NPC1L1
DDX56
TMED4
OGDH
ZMIZ2
H2AZ2
PURB
MYO1G
NACAD
TBRG4
RAMP3
ADCY1
IGFBP1
IGFBP3
TNS3
HUS1
GTPBP10
CFAP69
STEAP2
5S_rRNA
ZNF804B
TEX47
STEAP4
SRI
ADAM22
FAM221A
STK31
