# Supplementary material for: Genomic patterns of homozygosity and inbreeding depression in Murciano-Granadina goats
Source: J Anim Sci Biotechnol. 2022 Mar 10;13:35. doi: 10.1186/s40104-022-00684-5 (PMC8908635; doi:10.1186/s40104-022-00684-5)
Supplement: Supplementary file 7 — Additional file 7: Table S5. Functional enrichment analysis of genes mapping to regions consistently identified as ROH hotspots and regions with high homozygosity. [file 40104_2022_684_MOESM7_ESM.xlsx]

## Sheet: Hoja2
Table S5. Functional enrichment analysis of genes mapping to regions consistently identified as ROH hotspots and regions with high homozygosity.
Term	Count	%	P-value	Genes	List Total	Pop Hits	Pop Total	Fold Enrichment	Bonferroni1	FDR1
GO Biological process
GO:0097461~ferric iron import into cell	3	7.69231	4.20397e-05	STEAP4, STEAP1, STEAP2	36	5	16792	279.867	0.0102055	0.0102157
GO:0015677~copper ion import	3	7.69231	8.80523e-05	STEAP4, STEAP1, STEAP2	36	7	16792	199.905	0.0212565	0.0106984
GO:0055072~iron ion homeostasis	3	7.69231	0.00176986	STEAP4, STEAP1, STEAP2	36	30	16792	46.6444	0.350939	0.143359
GO:0006468~protein phosphorylation	6	15.3846	0.00239408	CAMK2B, STK31, STK17A, IGFBP3, HUS1, TBRG4	36	456	16792	6.13743	0.442814	0.14544
GO:0043567~regulation of insulin-like growth factor receptor signaling pathway	2	5.12821	0.0145019	IGFBP1, IGFBP3	36	7	16792	133.27	0.971686	0.704794
GO:0015031~protein transport	4	10.2564	0.0485528	RAMP3, NACAD, YKT6, TMED4	36	395	16792	4.72349	0.999995	1
GO:0051924~regulation of calcium ion transport	2	5.12821	0.0488756	CAMK2B, SRI	36	24	16792	38.8704	0.999995	1
GO:0006096~glycolytic process	2	5.12821	0.0685483	OGDH, GCK	36	34	16792	27.4379	1	1
GO Cellular component
GO:0005739~mitochondrion	8	20.5128	0.0120177	COA1, ZMIZ2, OGDH, GTPBP10, SRI, YKT6, GCK, TBRG4	36	1331	18224	3.04266	0.601033	0.913345
GO:0033017~sarcoplasmic reticulum membrane	2	5.12821	0.0633266	CAMK2B, SRI	36	34	18224	29.7778	0.99307	1
GO:0005768~endosome	3	7.69231	0.0692109	STEAP4, STEAP1, YKT6	36	225	18224	6.74963	0.995708	1
GO:0070062~extracellular exosome	10	25.641	0.0792675	STEAP4, IGFBP3, AEBP1, ADCY1, SRI, PPIA, YKT6, BLVRA, MYO1G, TMED4	36	2811	18224	1.80086	0.99812	1
GO:0005829~cytosol	11	28.2051	0.0894219	CAMK2B, MYL7, HECW1, OGDH, HUS1, SRI, STEAP2, PPIA, YKT6, BLVRA, GCK	36	3315	18224	1.67977	0.999191	1
GO:0016459~myosin complex	2	5.12821	0.0917623	MYL7, MYO1G	36	50	18224	20.2489	0.999334	1
GO Molecular function
GO:0008823~cupric reductase activity	3	7.69231	4.15985e-05	STEAP4, STEAP1, STEAP2	36	5	16881	281.35	0.00386126	0.00191353
GO:0052851~ferric-chelate reductase (NADPH) activity	3	7.69231	4.15985e-05	STEAP4, STEAP1, STEAP2	36	5	16881	281.35	0.00386126	0.00191353
GO:0005516~calmodulin binding	4	10.2564	0.00694776	CAMK2B, AEBP1, ADCY1, MYO1G	36	189	16881	9.92416	0.477116	0.213065
GO:0031995~insulin-like growth factor II binding	2	5.12821	0.0164702	IGFBP1, IGFBP3	36	8	16881	117.229	0.786578	0.378815
GO:0031994~insulin-like growth factor I binding	2	5.12821	0.0246062	IGFBP1, IGFBP3	36	12	16881	78.1528	0.901431	0.452754
GO:0005520~insulin-like growth factor binding	2	5.12821	0.0366877	IGFBP1, IGFBP3	36	18	16881	52.1019	0.969073	0.49683
GO:0004672~protein kinase activity	4	10.2564	0.0378023	CAMK2B, STK31, STK17A, TBRG4	36	359	16881	5.2247	0.97223	0.49683
GO:0046872~metal ion binding	9	23.0769	0.0572952	STEAP4, POLM, IGFBP3, ZNF804B, OGDH, ADCY1, STEAP1, STEAP2, TNS3	36	2069	16881	2.03975	0.995861	0.597598
GO:0003887~DNA-directed DNA polymerase activity	2	5.12821	0.0584607	POLM, POLD2	36	29	16881	32.3391	0.99631	0.597598
GO:0005524~ATP binding	7	17.9487	0.0844927	CAMK2B, STK31, STK17A, DDX56, ADCY1, GCK, MYO1G	36	1495	16881	2.1956	0.999728	0.777333
GO KEGG pathway
hsa04911:Insulin secretion	3	7.69231	0.0107743	CAMK2B, ADCY1, GCK	14	85	6879	17.342	0.57963	0.872716
hsa04978:Mineral absorption	2	5.12821	0.0801013	STEAP1, STEAP2	14	44	6879	22.3344	0.998743	1
1Bonferroni and False discovery rate (FDR) correction for multiple testing

## Sheet: Hoja1
Category	Term	Count	%	PValue	Genes	List Total	Pop Hits	Pop Total	Fold Enrichment	Bonferroni	Benjamini	FDR
GOTERM_BP_DIRECT	GO:0097461~ferric iron import into cell	3	7.69231	4.20397e-05	STEAP4, STEAP1, STEAP2	36	5	16792	279.867	0.0102055	0.0102157	0.0102157
GOTERM_BP_DIRECT	GO:0015677~copper ion import	3	7.69231	8.80523e-05	STEAP4, STEAP1, STEAP2	36	7	16792	199.905	0.0212565	0.0106984	0.0106984
GOTERM_BP_DIRECT	GO:0055072~iron ion homeostasis	3	7.69231	0.00176986	STEAP4, STEAP1, STEAP2	36	30	16792	46.6444	0.350939	0.143359	0.143359
GOTERM_BP_DIRECT	GO:0006468~protein phosphorylation	6	15.3846	0.00239408	CAMK2B, STK31, STK17A, IGFBP3, HUS1, TBRG4	36	456	16792	6.13743	0.442814	0.14544	0.14544
GOTERM_BP_DIRECT	GO:0043567~regulation of insulin-like growth factor receptor signaling pathway	2	5.12821	0.0145019	IGFBP1, IGFBP3	36	7	16792	133.27	0.971686	0.704794	0.704794
GOTERM_BP_DIRECT	GO:0015031~protein transport	4	10.2564	0.0485528	RAMP3, NACAD, YKT6, TMED4	36	395	16792	4.72349	0.999995	1	1
GOTERM_BP_DIRECT	GO:0051924~regulation of calcium ion transport	2	5.12821	0.0488756	CAMK2B, SRI	36	24	16792	38.8704	0.999995	1	1
GOTERM_BP_DIRECT	GO:0006096~glycolytic process	2	5.12821	0.0685483	OGDH, GCK	36	34	16792	27.4379	1	1	1
GOTERM_CC_DIRECT	GO:0005739~mitochondrion	8	20.5128	0.0120177	COA1, ZMIZ2, OGDH, GTPBP10, SRI, YKT6, GCK, TBRG4	36	1331	18224	3.04266	0.601033	0.913345	0.913345
GOTERM_CC_DIRECT	GO:0033017~sarcoplasmic reticulum membrane	2	5.12821	0.0633266	CAMK2B, SRI	36	34	18224	29.7778	0.99307	1	1
GOTERM_CC_DIRECT	GO:0005768~endosome	3	7.69231	0.0692109	STEAP4, STEAP1, YKT6	36	225	18224	6.74963	0.995708	1	1
GOTERM_CC_DIRECT	GO:0070062~extracellular exosome	10	25.641	0.0792675	STEAP4, IGFBP3, AEBP1, ADCY1, SRI, PPIA, YKT6, BLVRA, MYO1G, TMED4	36	2811	18224	1.80086	0.99812	1	1
GOTERM_CC_DIRECT	GO:0005829~cytosol	11	28.2051	0.0894219	CAMK2B, MYL7, HECW1, OGDH, HUS1, SRI, STEAP2, PPIA, YKT6, BLVRA, GCK	36	3315	18224	1.67977	0.999191	1	1
GOTERM_CC_DIRECT	GO:0016459~myosin complex	2	5.12821	0.0917623	MYL7, MYO1G	36	50	18224	20.2489	0.999334	1	1
GOTERM_MF_DIRECT	GO:0008823~cupric reductase activity	3	7.69231	4.15985e-05	STEAP4, STEAP1, STEAP2	36	5	16881	281.35	0.00386126	0.00193433	0.00191353
GOTERM_MF_DIRECT	GO:0052851~ferric-chelate reductase (NADPH) activity	3	7.69231	4.15985e-05	STEAP4, STEAP1, STEAP2	36	5	16881	281.35	0.00386126	0.00193433	0.00191353
GOTERM_MF_DIRECT	GO:0005516~calmodulin binding	4	10.2564	0.00694776	CAMK2B, AEBP1, ADCY1, MYO1G	36	189	16881	9.92416	0.477116	0.21538	0.213065
GOTERM_MF_DIRECT	GO:0031995~insulin-like growth factor II binding	2	5.12821	0.0164702	IGFBP1, IGFBP3	36	8	16881	117.229	0.786578	0.382933	0.378815
GOTERM_MF_DIRECT	GO:0031994~insulin-like growth factor I binding	2	5.12821	0.0246062	IGFBP1, IGFBP3	36	12	16881	78.1528	0.901431	0.457675	0.452754
GOTERM_MF_DIRECT	GO:0005520~insulin-like growth factor binding	2	5.12821	0.0366877	IGFBP1, IGFBP3	36	18	16881	52.1019	0.969073	0.50223	0.49683
GOTERM_MF_DIRECT	GO:0004672~protein kinase activity	4	10.2564	0.0378023	CAMK2B, STK31, STK17A, TBRG4	36	359	16881	5.2247	0.97223	0.50223	0.49683
GOTERM_MF_DIRECT	GO:0046872~metal ion binding	9	23.0769	0.0572952	STEAP4, POLM, IGFBP3, ZNF804B, OGDH, ADCY1, STEAP1, STEAP2, TNS3	36	2069	16881	2.03975	0.995861	0.604094	0.597598
GOTERM_MF_DIRECT	GO:0003887~DNA-directed DNA polymerase activity	2	5.12821	0.0584607	POLM, POLD2	36	29	16881	32.3391	0.99631	0.604094	0.597598
GOTERM_MF_DIRECT	GO:0005524~ATP binding	7	17.9487	0.0844927	CAMK2B, STK31, STK17A, DDX56, ADCY1, GCK, MYO1G	36	1495	16881	2.1956	0.999728	0.785782	0.777333
KEGG_PATHWAY	hsa04911:Insulin secretion	3	7.69231	0.0107743	CAMK2B, ADCY1, GCK	14	85	6879	17.342	0.57963	0.872716	0.872716
KEGG_PATHWAY	hsa04978:Mineral absorption	2	5.12821	0.0801013	STEAP1, STEAP2	14	44	6879	22.3344	0.998743	1	1
