# Supplementary material for: Genomic patterns of homozygosity and inbreeding depression in Murciano-Granadina goats
Source: J Anim Sci Biotechnol. 2022 Mar 10;13:35. doi: 10.1186/s40104-022-00684-5 (PMC8908635; doi:10.1186/s40104-022-00684-5)
Supplement: Supplementary file 8 — Additional file 8: Table S6. Inbreeding depression estimates (s.e: standard error) per goat chromosome (CHI) for the natural logarithm of the somatic cell count divided by 1000 (lnSCC) and their 95% confidence intervals (C.I). [file 40104_2022_684_MOESM8_ESM.xlsx]

## Sheet: Hoja1
Table S6. Inbreeding depression estimates1 (s.e: standard error) per goat chromosome (CHI) for the natural logarithm of the somatic cell count divided by 1,000 (lnSCC) and their 95% confidence intervals (C.I).
	FHOM		FROH
CHI2	Inbreeding depression ± s.e. (C.I. 95%)	P-value3	Inbreeding depression ± s.e. (C.I. 95%)	P-value3
1	0.049 ± 0.081 (-0.110 to 0.208)	0.546256	-0.008 ± 0.044 (-0.093 to 0.078)	0.862275
2	-0.008 ± 0.072 (-0.150 to 0.133)	0.90942	0.030 ± 0.039 (-0.046 to 0.106)	0.436283
3	0.030 ± 0.079 (-0.126 to 0.185)	0.709574	0.056 ± 0.047 (-0.037 to 0.148)	0.23759
4	0.048 ± 0.072 (-0.093 to 0.189)	0.503888	0.047 ± 0.036 (-0.024 to 0.118)	0.196242
5	0.069 ± 0.071 (-0.070 to 0.209)	0.329536	0.049 ± 0.043 (-0.035 to 0.133)	0.248505
6	0.011 ± 0.074 (-0.135 to 0.156)	0.886589	0.011 ± 0.040 (-0.068 to 0.089)	0.793732
7	-0.006 ± 0.067 (-0.137 to 0.126)	0.933998	0.016 ± 0.036 (-0.054 to 0.085)	0.662067
8	0.162 ± 0.067 (0.029 to 0.294)	0.0165565	0.088 ± 0.036 (0.018 to 0.158)	0.0138404
9	0.130 ± 0.071 (-0.010 to 0.270)	0.068275	0.047 ± 0.041 (-0.034 to 0.128)	0.25234
10	-0.073 ± 0.078 (-0.225 to 0.080)	0.350219	-0.034 ± 0.047 (-0.127 to 0.058)	0.470401
11	0.020 ± 0.077 (-0.131 to 0.171)	0.794992	0.071 ± 0.040 (-0.008 to 0.150)	0.0776389
12	0.049 ± 0.069 (-0.085 to 0.184)	0.471686	0.001 ± 0.042 (-0.082 to 0.084)	0.979497
13	0.156 ± 0.067 (0.024 to 0.288)	0.0204779	0.033 ± 0.043 (-0.051 to 0.116)	0.444739
14	0.166 ± 0.064 (0.040 to 0.292)	0.00968918	0.042 ± 0.035 (-0.026 to 0.110)	0.222887
15	-0.037 ± 0.069 (-0.173 to 0.098)	0.587222	-0.004 ± 0.041 (-0.085 to 0.078)	0.929904
16	0.043 ± 0.068 (-0.090 to 0.175)	0.527383	0.022 ± 0.040 (-0.057 to 0.101)	0.584405
17	-0.025 ± 0.059 (-0.141 to 0.091)	0.671887	-0.022 ± 0.036 (-0.093 to 0.049)	0.547897
18	0.041 ± 0.067 (-0.090 to 0.172)	0.542302	0.046 ± 0.045 (-0.042 to 0.135)	0.303323
19	0.040 ± 0.066 (-0.090 to 0.171)	0.543955	0.020 ± 0.041 (-0.059 to 0.100)	0.619454
20	0.021 ± 0.064 (-0.105 to 0.147)	0.747357	-0.013 ± 0.038 (-0.087 to 0.062)	0.738501
21	-0.089 ± 0.067 (-0.221 to 0.043)	0.185144	-0.045 ± 0.040 (-0.124 to 0.035)	0.269959
22	0.120 ± 0.060 (-0.007 to 0.247)	0.0465934	0.049 ± 0.047 (-0.043 to 0.140)	0.296413
23	-0.020 ± 0.063 (-0.144 to 0.103)	0.745188	0.048 ± 0.042 (-0.036 to 0.131)	0.2628
24	0.178 ± 0.066 (0.048 to 0.308)	0.00722572	0.069 ± 0.044 (-0.018 to 0.156)	0.120871
25	0.136 ± 0.057 (0.023 to 0.248)	0.0179292	0.098 ± 0.037 (0.026 to 0.170)	0.00803044
26	0.032 ± 0.061 (-0.088 to 0.153)	0.597389	0.023 ± 0.042 (-0.060 to 0.106)	0.585943
27	0.139 ± 0.054 (0.032 to 0.246)	0.0106234	0.026 ± 0.037 (-0.047 to 0.099)	0.484399
28	0.090 ± 0.061 (-0.029 to 0.210)	0.139408	-0.024 ± 0.043 (-0.108 to 0.060)	0.580509
29	0.104 ± 0.060 (-0.013 to 0.222)	0.0825003	0.041 ± 0.044 (-0.046 to 0.127)	0.355578
1Estimates are expressed as phenotypic change for each increment of 0.1 units of the corresponding inbreeding coefficient
2CHI; Capra hircus chromosome.
3Nominally significant P-values are shown in bold
