# Supplementary material for: Genomic patterns of homozygosity and inbreeding depression in Murciano-Granadina goats
Source: J Anim Sci Biotechnol. 2022 Mar 10;13:35. doi: 10.1186/s40104-022-00684-5 (PMC8908635; doi:10.1186/s40104-022-00684-5)
Supplement: Supplementary file 9 — Additional file 9: Table S7. Inbreeding depression estimates (s.e: standard error) for the natural logarithm of the somatic cell count divided by 1000 (lnSCC) in specific regions of goat chromosomes (CHI) 8 and 25 and their 95% confidence intervals (C.I). [file 40104_2022_684_MOESM9_ESM.xlsx]

## Sheet: Hoja1
Table S7. Inbreeding depression estimates1 (s.e: standard error) for the natural logarithm of the somatic cell count divided by 1,000 (lnSCC) in specific regions of goat chromosomes (CHI) 8 and 25 and their 95% confidence intervals (C.I).
		FHOM
CHI2	Segment boundaries (Mb)	Inbreeding depression ± s.e. (C.I. 95%)	P-value3
8	0.047-18	0.045 ± 0.046 (-0.044 to 0.135)	0.159869
	18-37	0.033 ± 0.038 (-0.042 to 0.108)	0.193812
	37-56	0.072 ± 0.034 (0.005 to 0.140 )	0.017311
	56-75	0.045 ± 0.033 (-0.019 to 0.110)	0.085
	75-93	0.076 ± 0.037 (0.003 to 0.149 )	0.0201969
	93-112	0.058 ± 0.053 (-0.047 to 0.162)	0.138505
25	0.082-7	0.067 ± 0.035 (-0.002 to 0.135)	0.0283573
	7-14	0.049 ± 0.033 (-0.015 to 0.113)	0.0676446
	14-24	0.025 ± 0.030 (-0.033 to 0.083)	0.202147
	21-28	0.062 ± 0.034 (-0.004 to 0.129)	0.0336897
	28-35	0.029 ± 0.034 (-0.038 to 0.095)	0.198631
	35-42	0.041 ± 0.032 (-0.021 to 0.103)	0.0990097
1Estimates are expressed as phenotypic change for each increment of 0.1 units of the corresponding inbreeding coefficient
2CHI; Capra hircus chromosome.
3Nominally significant P-values are shown in bold
