# Supplementary material for: Genomic patterns of homozygosity and inbreeding depression in Murciano-Granadina goats
Source: J Anim Sci Biotechnol. 2022 Mar 10;13:35. doi: 10.1186/s40104-022-00684-5 (PMC8908635; doi:10.1186/s40104-022-00684-5)
Supplement: Supplementary file 10 — Additional file 10: Table S8. Genes mapping to goat chromosome (CHI) 8 (37–56 Mb and 75–93 Mb) and 25 (0.082–7 Mb and 21–28 Mb) regions associated with inbreeding depression for the natural logarithm of the somatic cell count divided by 1000 (lnSCC). [file 40104_2022_684_MOESM10_ESM.xlsx]

## Sheet: Hoja1
Table S8. Genes mapping to goat chromosome (CHI) 8 (37-56 Mb and 75-93 Mb) and 25 (0.082-7 Mb and 21-28 Mb) regions associated with inbreeding depression for the natural logarithm of the somatic cell count divided by 1,000 (lnSCC).
Gene stable ID	Gene name	1CHI	Gene start, bp	Gene end, bp
ENSCHIG00000026551	KDM4C	8	37581058	38002749
ENSCHIG00000003454		8	37922239	37922586
ENSCHIG00000003295		8	37993249	37993896
ENSCHIG00000022064	GLDC	8	38074927	38159664
ENSCHIG00000015113	UHRF2	8	38179789	38250379
ENSCHIG00000026418	TPD52L3	8	38295336	38298263
ENSCHIG00000020304	IL33	8	38338736	38408742
ENSCHIG00000006704	RANBP6	8	38506988	38510305
ENSCHIG00000024183	KIAA2026	8	38515147	38625284
ENSCHIG00000014493	MLANA	8	38632356	38645363
ENSCHIG00000026817	ERMP1	8	38711905	38788143
ENSCHIG00000021856	RIC1	8	38778508	38918893
ENSCHIG00000002593	U6	8	38954626	38954728
ENSCHIG00000024438	PDCD1LG2	8	38995502	39026169
ENSCHIG00000017335	CD274	8	39078213	39090462
ENSCHIG00000017669	PLGRKT	8	39111389	39155966
ENSCHIG00000003903	JAK2	8	39155824	39359922
ENSCHIG00000020505	INSL6	8	39213510	39227299
ENSCHIG00000012407	RCL1	8	39520992	39583863
ENSCHIG00000002565		8	39530674	39530752
ENSCHIG00000024602	AK3	8	39635935	39654248
ENSCHIG00000025238	CDC37L1	8	39660600	39678472
ENSCHIG00000010369		8	39680920	39681252
ENSCHIG00000020946	SPATA6L	8	39700537	39743581
ENSCHIG00000001745	PLPP6	8	39702366	39703235
ENSCHIG00000018337	SLC1A1	8	39768421	39844867
ENSCHIG00000001044	U6	8	39857081	39857171
ENSCHIG00000007959		8	40064206	40065281
ENSCHIG00000019534	GLIS3	8	40424205	40540323
ENSCHIG00000011556	RFX3	8	40871575	41146218
ENSCHIG00000021559	PUM3	8	41506933	41542956
ENSCHIG00000011625	KCNV2	8	41594056	41609413
ENSCHIG00000021572	VLDLR	8	41671605	41706926
ENSCHIG00000012185		8	41688051	41709374
ENSCHIG00000007891		8	41840370	41857822
ENSCHIG00000007894		8	42197490	42280260
ENSCHIG00000025863	SMARCA2	8	42220519	42395939
ENSCHIG00000001625	U6	8	42382271	42382357
ENSCHIG00000007897		8	42462913	42468538
ENSCHIG00000007900		8	42463316	42484204
ENSCHIG00000007902		8	42500237	42511954
ENSCHIG00000007907		8	43012374	43235639
ENSCHIG00000020138	DMRT2	8	43338472	43347358
ENSCHIG00000004102	5S_rRNA	8	43381242	43381358
ENSCHIG00000013041	DMRT3	8	43411349	43424869
ENSCHIG00000024212	DMRT1	8	43431658	43524941
ENSCHIG00000018134	KANK1	8	43598959	43810846
ENSCHIG00000014695	DOCK8	8	43853860	44028617
ENSCHIG00000024887	CBWD1	8	44115973	44167067
ENSCHIG00000006716	FOXD4	8	44179687	44181000
ENSCHIG00000006743	PGM5	8	44222470	44426863
ENSCHIG00000021046	TMEM252	8	44433633	44437011
ENSCHIG00000015013	PIP5K1B	8	44634181	44988422
ENSCHIG00000025850		8	44718345	44719208
ENSCHIG00000019169	FXN	8	45045409	45067203
ENSCHIG00000007912		8	45128048	45151758
ENSCHIG00000009916		8	45153910	45231007
ENSCHIG00000022109		8	45336553	45355235
ENSCHIG00000016850	APBA1	8	45391488	45621158
ENSCHIG00000007358	PTAR1	8	45658096	45699495
ENSCHIG00000022040	C9orf135	8	45759977	45862001
ENSCHIG00000015154	MAMDC2	8	46024018	46188765
ENSCHIG00000007915		8	46041527	46058460
ENSCHIG00000017511		8	46202077	46304150
ENSCHIG00000008018	KLF9	8	46368315	46392183
ENSCHIG00000022472	TRPM3	8	46496864	46799095
ENSCHIG00000008961	chi-mir-204	8	46738317	46738426
ENSCHIG00000025816	CEMIP2	8	47674215	47739371
ENSCHIG00000025385		8	47786248	47789093
ENSCHIG00000007918		8	47797118	47815002
ENSCHIG00000013948	ABHD17B	8	47857957	47899934
ENSCHIG00000023782	C9orf85	8	47901759	47964515
ENSCHIG00000015307	GDA	8	48163590	48299741
ENSCHIG00000025936	ZFAND5	8	48394766	48399689
ENSCHIG00000008181		8	48432794	48432928
ENSCHIG00000006576		8	48433730	48433834
ENSCHIG00000007922		8	48529878	48616864
ENSCHIG00000007925		8	48643489	48690044
ENSCHIG00000026287	TMC1	8	48696478	48790796
ENSCHIG00000017958	ALDH1A1	8	48840704	48897982
ENSCHIG00000005874		8	48990949	49007226
ENSCHIG00000020923	ANXA1	8	49107541	49127217
ENSCHIG00000007928		8	49146438	49158044
ENSCHIG00000012586		8	49710981	49711506
ENSCHIG00000025702	RORB	8	50399097	50611180
ENSCHIG00000003342		8	50506756	50506825
ENSCHIG00000019917	TRPM6	8	50651246	50749141
ENSCHIG00000004589		8	50764585	50764666
ENSCHIG00000007623		8	50764828	50764885
ENSCHIG00000012544	C9orf40	8	50849331	50854260
ENSCHIG00000024458	CARNMT1	8	50861806	50899010
ENSCHIG00000014343	NMRK1	8	50938746	50948389
ENSCHIG00000012972	OSTF1	8	50960007	51014579
ENSCHIG00000004522	PCSK5	8	51754154	52259262
ENSCHIG00000023491	RFK	8	52290344	52294584
ENSCHIG00000007933		8	52349189	52500550
ENSCHIG00000011189	GCNT1	8	52391397	52392683
ENSCHIG00000025880	PRUNE2	8	52500976	52727633
ENSCHIG00000007936		8	52570529	52580358
ENSCHIG00000006758		8	52676223	52676482
ENSCHIG00000005982		8	52682470	52682879
ENSCHIG00000009127		8	52745087	52803175
ENSCHIG00000004613	FOXB2	8	52908912	52910186
ENSCHIG00000020594	VPS13A	8	53017897	53279996
ENSCHIG00000021016	GNA14	8	53295577	53491304
ENSCHIG00000011392	GNAQ	8	53515026	53832876
ENSCHIG00000006269	Metazoa_SRP	8	53876132	53876430
ENSCHIG00000023442		8	53886602	53887532
ENSCHIG00000016639	CEP78	8	53992281	54029584
ENSCHIG00000023475	PSAT1	8	54061902	54089068
ENSCHIG00000007940		8	54630531	54639221
ENSCHIG00000004418	5S_rRNA	8	55119023	55119130
ENSCHIG00000009186		8	55119055	55119110
ENSCHIG00000007946		8	55353734	55359578
ENSCHIG00000019651	TLE4	8	55376678	55533601
ENSCHIG00000007949		8	55578458	55603900
ENSCHIG00000007952		8	55692778	55710860
ENSCHIG00000020551	UBE2R2	8	75023241	75120586
ENSCHIG00000023488	UBAP2	8	75123206	75207507
ENSCHIG00000000857		8	75155803	75155883
ENSCHIG00000011633	DCAF12	8	75280896	75315764
ENSCHIG00000003351	U6	8	75335591	75335697
ENSCHIG00000005792	U6	8	75381392	75381498
ENSCHIG00000005169	LOC102169182	8	75382396	75382818
ENSCHIG00000016510	UBAP1	8	75402497	75426271
ENSCHIG00000009318	KIF24	8	75429052	75476675
ENSCHIG00000012596	NUDT2	8	75497198	75510134
ENSCHIG00000010015	MYORG	8	75516814	75518958
ENSCHIG00000014063	C9orf24	8	75524325	75538678
ENSCHIG00000024034	FAM219A	8	75539245	75599796
ENSCHIG00000015187	DNAI1	8	75600528	75672302
ENSCHIG00000011645	ENHO	8	75670051	75670281
ENSCHIG00000010514	CNTFR	8	75696093	75782536
ENSCHIG00000008020		8	75728730	75735949
ENSCHIG00000006046	RPP25L	8	75802117	75802608
ENSCHIG00000014829	DCTN3	8	75805120	75812724
ENSCHIG00000016886	ARID3C	8	75814367	75821046
ENSCHIG00000025524	SIGMAR1	8	75828982	75830845
ENSCHIG00000025657	GALT	8	75837667	75845012
ENSCHIG00000009757	IL11RA	8	75846186	75851911
ENSCHIG00000022742	CCL27	8	75852833	75853516
ENSCHIG00000025603		8	75856536	75857168
ENSCHIG00000018403	CCL19	8	75873705	75876236
ENSCHIG00000025704	CCL21	8	75895804	75897427
ENSCHIG00000003982	U6	8	75906857	75906963
ENSCHIG00000008977		8	75934225	75940407
ENSCHIG00000020336	RASEF	8	76002235	76091288
ENSCHIG00000008024		8	76167776	76257327
ENSCHIG00000022676	FRMD3	8	76202351	76555141
ENSCHIG00000008027		8	76584182	76605078
ENSCHIG00000024068	IDNK	8	76616041	76633334
ENSCHIG00000015156	UBQLN1	8	76660860	76713175
ENSCHIG00000025312	GKAP1	8	76763531	76860866
ENSCHIG00000008078	KIF27	8	76881431	76962878
ENSCHIG00000021421	C9orf64	8	76983739	76994792
ENSCHIG00000014738	HNRNPK	8	77009603	77021148
ENSCHIG00000009504	MIR7	8	77012731	77012839
ENSCHIG00000012948	RMI1	8	77036089	77037963
ENSCHIG00000018024	SLC28A3	8	77281156	77345656
ENSCHIG00000008030		8	77371647	77384596
ENSCHIG00000023122	NTRK2	8	77712701	78109167
ENSCHIG00000008035		8	78094978	78122483
ENSCHIG00000008036		8	78121194	78134475
ENSCHIG00000003210		8	78393047	78393749
ENSCHIG00000002899	U6	8	78517503	78517605
ENSCHIG00000014953	AGTPBP1	8	78597992	78791363
ENSCHIG00000023349		8	78832395	78833032
ENSCHIG00000013884	NAA35	8	78890959	78985110
ENSCHIG00000022785	GOLM1	8	78995179	79039008
ENSCHIG00000026206		8	79126929	79158970
ENSCHIG00000015646	ISCA1	8	79184353	79196152
ENSCHIG00000017690	TUT7	8	79202780	79258338
ENSCHIG00000008040		8	79627609	79637181
ENSCHIG00000007592	GAS1	8	79872865	79874742
ENSCHIG00000008048		8	79901609	79991082
ENSCHIG00000008796	SNORA70	8	79936651	79936753
ENSCHIG00000008053		8	80228387	80267595
ENSCHIG00000008058		8	80389452	80397327
ENSCHIG00000013443	DAPK1	8	80466119	80674960
ENSCHIG00000020875	CTSL	8	80747999	80754146
ENSCHIG00000017472	FBP2	8	80776340	80884361
ENSCHIG00000008061		8	80900482	80928714
ENSCHIG00000008064		8	80939801	80971665
ENSCHIG00000008070		8	80969614	80977237
ENSCHIG00000011940	AOPEP	8	81062055	81411166
ENSCHIG00000001979	chi-mir-23b	8	81407779	81407865
ENSCHIG00000009276	chi-mir-27b	8	81408002	81408098
ENSCHIG00000001362	chi-mir-24	8	81408550	81408630
ENSCHIG00000021780	FANCC	8	81422478	81746845
ENSCHIG00000005430	U6	8	81425397	81425503
ENSCHIG00000022324		8	81824943	81830727
ENSCHIG00000013837	PTCH1	8	81860137	81929730
ENSCHIG00000008073		8	82102890	82168167
ENSCHIG00000008077		8	82223829	82235777
ENSCHIG00000020777	ERCC6L2	8	82330439	82499516
ENSCHIG00000008079		8	82586242	82590133
ENSCHIG00000008082		8	82634016	82652185
ENSCHIG00000016622		8	82643092	82645593
ENSCHIG00000027090	HSD17B3	8	82759833	82811630
ENSCHIG00000002387	U6	8	82786484	82786585
ENSCHIG00000020406	SLC35D2	8	82828065	82886463
ENSCHIG00000020288	ZNF367	8	82891382	82914325
ENSCHIG00000018392	HABP4	8	82962587	82997218
ENSCHIG00000009780	CDC14B	8	83005345	83129918
ENSCHIG00000023456	PRXL2C	8	83189317	83203681
ENSCHIG00000016455	ZNF782	8	83235737	83305958
ENSCHIG00000004005	U6	8	83315618	83315724
ENSCHIG00000008805	CTSV	8	83339505	83347808
ENSCHIG00000003107	U6	8	83440155	83440255
ENSCHIG00000017288	FAM240B	8	83454051	83473449
ENSCHIG00000025319		8	83497927	83512224
ENSCHIG00000010357	ZNF484	8	83562015	83590051
ENSCHIG00000023719	IARS1	8	83603727	83682464
ENSCHIG00000003187		8	83678505	83678637
ENSCHIG00000023837	NOL8	8	83690231	83714553
ENSCHIG00000003625	U6	8	83727306	83727412
ENSCHIG00000014248		8	83736789	83786163
ENSCHIG00000016330	OGN	8	83785578	83805478
ENSCHIG00000025168	OMD	8	83811683	83823272
ENSCHIG00000015608	ASPN	8	83836410	83862752
ENSCHIG00000017909	ECM2	8	83877780	83916108
ENSCHIG00000004578		8	83893605	83893680
ENSCHIG00000008640	IPPK	8	83954045	84011689
ENSCHIG00000022062	BICD2	8	84019284	84076828
ENSCHIG00000009338	FGD3	8	84134279	84175008
ENSCHIG00000022504	SUSD3	8	84208920	84215540
ENSCHIG00000014753	CARD19	8	84236769	84252802
ENSCHIG00000000911		8	84245562	84245688
ENSCHIG00000018308	NINJ1	8	84261399	84270920
ENSCHIG00000014954	WNK2	8	84310887	84434034
ENSCHIG00000008370	FAM120A	8	84533159	84652146
ENSCHIG00000014796	PHF2	8	84665524	84753107
ENSCHIG00000027067		8	84907728	84908868
ENSCHIG00000018106	BARX1	8	85010689	85014288
ENSCHIG00000026613	PTPDC1	8	85070822	85147536
ENSCHIG00000017863		8	85120269	85120735
ENSCHIG00000005742		8	85174319	85192874
ENSCHIG00000002926		8	85197782	85254931
ENSCHIG00000009519		8	85207508	85207587
ENSCHIG00000009011	MIRLET7F	8	85207862	85207948
ENSCHIG00000009434	MIRLET7D	8	85210069	85210155
ENSCHIG00000003751		8	85297335	85303514
ENSCHIG00000002824	U6	8	85327652	85327758
ENSCHIG00000011149		8	85378265	85396893
ENSCHIG00000023907		8	85420561	85466489
ENSCHIG00000016668	SPTLC1	8	85528740	85594581
ENSCHIG00000025554	ROR2	8	85652929	85895516
ENSCHIG00000009349	NFIL3	8	86203660	86205048
ENSCHIG00000016972	AUH	8	86263494	86452254
ENSCHIG00000008086		8	86717110	86743888
ENSCHIG00000012192	SYK	8	86755291	86861895
ENSCHIG00000010043	DIRAS2	8	87027261	87027860
ENSCHIG00000008089		8	87163023	87285273
ENSCHIG00000003865		8	87194877	87195006
ENSCHIG00000015279		8	87580597	87584628
ENSCHIG00000008091		8	87900079	87948429
ENSCHIG00000008092		8	88085223	88117583
ENSCHIG00000008093		8	88134962	88139099
ENSCHIG00000016621	GADD45G	8	88265582	88269691
ENSCHIG00000008098		8	88323990	88328583
ENSCHIG00000000579	SEMA4D	8	88433921	88497670
ENSCHIG00000003164		8	88502249	88509298
ENSCHIG00000010657	SECISBP2	8	88510577	88550245
ENSCHIG00000022256	CKS2	8	88552688	88557119
ENSCHIG00000002903		8	88685998	88686210
ENSCHIG00000010693	SHC3	8	88698056	88880504
ENSCHIG00000022209	S1PR3	8	88892335	88898182
ENSCHIG00000003726	Vault	8	89173356	89173451
ENSCHIG00000000847	5S_rRNA	8	89227678	89227775
ENSCHIG00000013230		8	89300856	89303324
ENSCHIG00000015108	NXNL2	8	89346898	89354659
ENSCHIG00000024607	SPIN1	8	89405235	89450245
ENSCHIG00000015952		8	89429997	89430779
ENSCHIG00000002451		8	89467163	89467929
ENSCHIG00000020095		8	89670180	89675292
ENSCHIG00000012924	CDK20	8	89808652	89819653
ENSCHIG00000024181	FBXW12	8	89819818	89854945
ENSCHIG00000003968	LOC102190786	8	89920899	89932964
ENSCHIG00000023805	MSANTD3	8	89964488	89995839
ENSCHIG00000017109	TMEFF1	8	90017700	90118204
ENSCHIG00000009596	CAVIN4	8	90117797	90132125
ENSCHIG00000010910	PLPPR1	8	90551738	90835857
ENSCHIG00000005504	5S_rRNA	8	90620726	90620844
ENSCHIG00000024836		8	90847030	90861852
ENSCHIG00000024449	BAAT	8	90869859	90892831
ENSCHIG00000015308	MRPL50	8	90911711	90918823
ENSCHIG00000016152	ZNF189	8	90919383	90929656
ENSCHIG00000003090	ALDOB	8	90939908	90949252
ENSCHIG00000008870	PGAP4	8	90989990	90991201
ENSCHIG00000013006	RNF20	8	91102746	91127564
ENSCHIG00000026387	GRIN3A	8	91137177	91337766
ENSCHIG00000017820		8	92428632	92429960
ENSCHIG00000001058	U6	8	92450938	92451041
ENSCHIG00000018565		8	92666781	92669997
ENSCHIG00000008101		8	93189557	93252681
ENSCHIG00000008102		8	93440972	93455477
ENSCHIG00000005401	SMC2	8	93654107	93704138
ENSCHIG00000020451	POLR3K	25	62248	64766
ENSCHIG00000002314	SNRNP25	25	65174	66973
ENSCHIG00000021706	RHBDF1	25	67910	74542
ENSCHIG00000011330	MPG	25	90886	98299
ENSCHIG00000013281	NPRL3	25	98828	130775
ENSCHIG00000013233		25	143636	144750
ENSCHIG00000018800		25	156969	159368
ENSCHIG00000005573	HBM	25	160136	160828
ENSCHIG00000024771	HBAI	25	162342	163392
ENSCHIG00000019220		25	165844	166477
ENSCHIG00000011714	HBQ1	25	168740	169405
ENSCHIG00000009858		25	171799	171957
ENSCHIG00000017216	LUC7L	25	177442	206086
ENSCHIG00000009202	FAM234A	25	214493	230685
ENSCHIG00000021450	RGS11	25	232806	239891
ENSCHIG00000025878	ARHGDIG	25	242140	247988
ENSCHIG00000018548	PDIA2	25	244746	247648
ENSCHIG00000010291	AXIN1	25	248065	282231
ENSCHIG00000016968	MRPL28	25	297110	299217
ENSCHIG00000022535	PGAP6	25	300848	309948
ENSCHIG00000023673	NME4	25	321464	324330
ENSCHIG00000023366	DECR2	25	326014	332369
ENSCHIG00000007868	RAB11FIP3	25	381628	401293
ENSCHIG00000020457	CAPN15	25	416036	421579
ENSCHIG00000009759	PRR35	25	430965	432952
ENSCHIG00000016578	NHLRC4	25	435462	435928
ENSCHIG00000010480	PIGQ	25	440388	448583
ENSCHIG00000022579	RAB40C	25	456568	476571
ENSCHIG00000010710	WFIKKN1	25	479268	481802
ENSCHIG00000018275	METTL26	25	482382	484038
ENSCHIG00000017170	MCRIP2	25	491487	496221
ENSCHIG00000009893	WDR90	25	497629	511580
ENSCHIG00000017432	RHOT2	25	512092	516917
ENSCHIG00000008203	RHBDL1	25	518823	521029
ENSCHIG00000011206	STUB1	25	523179	525169
ENSCHIG00000000472	JMJD8	25	525477	531302
ENSCHIG00000022257	WDR24	25	526552	531932
ENSCHIG00000017695	FBXL16	25	535449	538676
ENSCHIG00000027082	METRN	25	552796	554801
ENSCHIG00000020745	ANTKMT	25	558141	559419
ENSCHIG00000026488		25	561569	563441
ENSCHIG00000013374	HAGHL	25	564444	566764
ENSCHIG00000018236	CIAO3	25	567645	573261
ENSCHIG00000005556		25	588092	591443
ENSCHIG00000011096	MSLNL	25	592009	600201
ENSCHIG00000012872	RPUSD1	25	599663	606026
ENSCHIG00000008966	CHTF18	25	606956	614777
ENSCHIG00000022432	GNG13	25	615079	615462
ENSCHIG00000022886	LMF1	25	660552	711940
ENSCHIG00000016901	SOX8	25	723260	728421
ENSCHIG00000005253	SSTR5	25	793753	794859
ENSCHIG00000019568	C1QTNF8	25	802336	803992
ENSCHIG00000023465		25	808130	818061
ENSCHIG00000005028		25	860168	863341
ENSCHIG00000025112		25	863959	867240
ENSCHIG00000018000	CACNA1H	25	893335	913632
ENSCHIG00000025068		25	911372	912603
ENSCHIG00000013659		25	918445	919680
ENSCHIG00000017670	UBE2I	25	955735	966488
ENSCHIG00000015762	BAIAP3	25	976838	985340
ENSCHIG00000016515	TSR3	25	986494	988640
ENSCHIG00000012080	GNPTG	25	988769	999580
ENSCHIG00000025940	UNKL	25	1001848	1031472
ENSCHIG00000017912	C16orf91	25	1035595	1038095
ENSCHIG00000013668	CCDC154	25	1040673	1055232
ENSCHIG00000016124	CLCN7	25	1055351	1074086
ENSCHIG00000010150	PTX4	25	1078014	1080999
ENSCHIG00000012866	TELO2	25	1088217	1097442
ENSCHIG00000017137	IFT140	25	1098302	1152682
ENSCHIG00000008739	TMEM204	25	1111403	1122631
ENSCHIG00000001484	CRAMP1	25	1157561	1196149
ENSCHIG00000009778	JPT2	25	1200400	1210602
ENSCHIG00000020649	MAPK8IP3	25	1216172	1258550
ENSCHIG00000020916	NME3	25	1260296	1261194
ENSCHIG00000026940	MRPS34	25	1261817	1262701
ENSCHIG00000024292	SPSB3	25	1266543	1270431
ENSCHIG00000024194	NUBP2	25	1272159	1277034
ENSCHIG00000005524	IGFALS	25	1278248	1281060
ENSCHIG00000022722	HAGH	25	1292072	1303752
ENSCHIG00000007917	FAHD1	25	1303174	1304858
ENSCHIG00000013357	MEIOB	25	1317309	1344596
ENSCHIG00000005032		25	1370860	1374833
ENSCHIG00000019888	HS3ST6	25	1394198	1402643
ENSCHIG00000020352	RPL3L	25	1415097	1425244
ENSCHIG00000018373	MSRB1	25	1415613	1417987
ENSCHIG00000017852	NDUFB10	25	1427691	1429898
ENSCHIG00000022194	RPS2	25	1430185	1432131
ENSCHIG00000003615		25	1430502	1430629
ENSCHIG00000003604		25	1431145	1431278
ENSCHIG00000006396		25	1432619	1432745
ENSCHIG00000015860	RNF151	25	1434355	1437955
ENSCHIG00000007747	TBL3	25	1439574	1447557
ENSCHIG00000019635	NOXO1	25	1445847	1447882
ENSCHIG00000006049	GFER	25	1450744	1452513
ENSCHIG00000016715	SYNGR3	25	1455764	1458585
ENSCHIG00000013018	ZNF598	25	1462125	1472513
ENSCHIG00000016518	SLC9A3R2	25	1486960	1497378
ENSCHIG00000014718	NTHL1	25	1498916	1504555
ENSCHIG00000014230	TSC2	25	1505276	1535116
ENSCHIG00000016351	PKD1	25	1536319	1574334
ENSCHIG00000017901	RAB26	25	1587931	1592840
ENSCHIG00000003075		25	1599817	1599899
ENSCHIG00000026034		25	1599819	1599898
ENSCHIG00000011495	TRAF7	25	1607740	1619723
ENSCHIG00000019389	CASKIN1	25	1619525	1636078
ENSCHIG00000004991	MLST8	25	1643438	1646988
ENSCHIG00000019414	BRICD5	25	1647441	1648699
ENSCHIG00000014065	PGP	25	1651572	1652888
ENSCHIG00000019378	E4F1	25	1658792	1670043
ENSCHIG00000008968	DNASE1L2	25	1669317	1672120
ENSCHIG00000009819	ECI1	25	1672633	1685496
ENSCHIG00000014621		25	1686885	1692188
ENSCHIG00000020427	ABCA3	25	1703058	1733178
ENSCHIG00000009805		25	1759692	1844274
ENSCHIG00000021525	CCNF	25	1844437	1860917
ENSCHIG00000023026	TEDC2	25	1863578	1869362
ENSCHIG00000026082	NTN3	25	1872720	1875259
ENSCHIG00000018600		25	1893264	1902761
ENSCHIG00000023063	ATP6V0C	25	1909871	1914568
ENSCHIG00000014336		25	1914364	1924827
ENSCHIG00000015335	PDPK1	25	1932890	1991306
ENSCHIG00000017402	KCTD5	25	1997050	2016902
ENSCHIG00000022747	PRSS27	25	2021534	2029004
ENSCHIG00000018570	PRSS22	25	2073127	2077926
ENSCHIG00000020784		25	2106664	2109046
ENSCHIG00000010026	PRSS33	25	2161353	2164060
ENSCHIG00000015237		25	2170404	2174497
ENSCHIG00000011257	SRRM2	25	2175390	2189519
ENSCHIG00000008967	FLYWCH2	25	2212486	2214020
ENSCHIG00000024131	FLYWCH1	25	2237632	2247772
ENSCHIG00000015557	KREMEN2	25	2255160	2260850
ENSCHIG00000021341	PAQR4	25	2262687	2264985
ENSCHIG00000011829	PKMYT1	25	2265974	2270201
ENSCHIG00000005049		25	2299789	2300746
ENSCHIG00000002207	CLDN9	25	2312150	2312803
ENSCHIG00000003374	CLDN6	25	2314059	2314724
ENSCHIG00000018287	TNFRSF12A	25	2318095	2319553
ENSCHIG00000008542	HCFC1R1	25	2320606	2321671
ENSCHIG00000013631	THOC6	25	2322066	2324701
ENSCHIG00000007323	BICDL2	25	2325155	2331268
ENSCHIG00000013887	MMP25	25	2354616	2365073
ENSCHIG00000010136		25	2382128	2402398
ENSCHIG00000020408	ZSCAN10	25	2419735	2423697
ENSCHIG00000023092	ZNF205	25	2428821	2447560
ENSCHIG00000009361	ZNF213	25	2456118	2459561
ENSCHIG00000005057		25	2516404	2518551
ENSCHIG00000008435		25	2524019	2524975
ENSCHIG00000019655		25	2530227	2531945
ENSCHIG00000003602	U5	25	2536708	2536824
ENSCHIG00000010360		25	2544053	2544994
ENSCHIG00000005451		25	2553624	2557364
ENSCHIG00000006666	U6	25	2555254	2555360
ENSCHIG00000003531	U6	25	2560129	2560233
ENSCHIG00000015083		25	2563385	2572180
ENSCHIG00000001314	U6	25	2565015	2565121
ENSCHIG00000021584		25	2580219	2591840
ENSCHIG00000021225	ZNF263	25	2623453	2628972
ENSCHIG00000005309	TIGD7	25	2635079	2636725
ENSCHIG00000009137	ZNF75A	25	2642383	2649977
ENSCHIG00000001687		25	2656749	2658538
ENSCHIG00000006974		25	2657389	2658137
ENSCHIG00000022592		25	2664309	2670119
ENSCHIG00000011134	OR2C1	25	2714711	2715649
ENSCHIG00000011878	ZNF174	25	2736037	2741664
ENSCHIG00000025080	NAA60	25	2777401	2782449
ENSCHIG00000018274	C16orf90	25	2786475	2787845
ENSCHIG00000022309	CLUAP1	25	2797383	2826122
ENSCHIG00000022312	NLRC3	25	2830437	2846599
ENSCHIG00000017094	SLX4	25	2860875	2877433
ENSCHIG00000010168		25	2882159	2884316
ENSCHIG00000018726	DNASE1	25	2911005	2913280
ENSCHIG00000020250	TRAP1	25	2913691	2964110
ENSCHIG00000017639	CREBBP	25	2970849	3091059
ENSCHIG00000011588	ADCY9	25	3165400	3267455
ENSCHIG00000017927	SRL	25	3313166	3327906
ENSCHIG00000014407	TFAP4	25	3359672	3370665
ENSCHIG00000022193	GLIS2	25	3412649	3417099
ENSCHIG00000005280	PAM16	25	3419715	3421527
ENSCHIG00000010358		25	3427765	3481606
ENSCHIG00000001960	VASN	25	3449305	3451323
ENSCHIG00000017630	DNAJA3	25	3490281	3519929
ENSCHIG00000014585		25	3501235	3501542
ENSCHIG00000020178		25	3502407	3502801
ENSCHIG00000015974	NMRAL1	25	3523550	3529140
ENSCHIG00000026356	HMOX2	25	3566914	3570260
ENSCHIG00000017100	CDIP1	25	3572850	3574005
ENSCHIG00000016185		25	3627983	3651320
ENSCHIG00000006302	UBALD1	25	3661107	3665199
ENSCHIG00000008936	MGRN1	25	3670857	3704883
ENSCHIG00000005777	NUDT16L1	25	3713917	3719705
ENSCHIG00000016977	ANKS3	25	3716969	3730681
ENSCHIG00000002545	DNAAF8	25	3733840	3742140
ENSCHIG00000008404		25	3743347	3749869
ENSCHIG00000005078		25	3751804	3752238
ENSCHIG00000013270	SEPTIN12	25	3778183	3787801
ENSCHIG00000005396	ROGDI	25	3796634	3801937
ENSCHIG00000023808	GLYR1	25	3804452	3832830
ENSCHIG00000024105	UBN1	25	3838068	3864462
ENSCHIG00000011770	PPL	25	3867440	3914390
ENSCHIG00000020056	SEC14L5	25	3936133	3974350
ENSCHIG00000022979	NAGPA	25	3976646	3987226
ENSCHIG00000013991	C16orf89	25	3985486	4002180
ENSCHIG00000012024	ALG1	25	4005908	4018280
ENSCHIG00000015073	EEF2KMT	25	4019026	4030458
ENSCHIG00000009255		25	4031945	4049456
ENSCHIG00000005060		25	4056206	4080770
ENSCHIG00000005061		25	4331145	4457920
ENSCHIG00000003255	5S_rRNA	25	4697533	4697641
ENSCHIG00000003007	U6	25	5305405	5305504
ENSCHIG00000005063		25	5442883	5474634
ENSCHIG00000005069		25	5462873	5472466
ENSCHIG00000005077		25	5880109	5920496
ENSCHIG00000023549	RBFOX1	25	6140800	6541984
ENSCHIG00000005185		25	21395187	21435263
ENSCHIG00000016993	PRKCB	25	21447335	21823117
ENSCHIG00000005187		25	21568145	21574948
ENSCHIG00000015584	CACNG3	25	21864895	21962210
ENSCHIG00000013732	RBBP6	25	22141994	22181354
ENSCHIG00000003828		25	22183109	22183453
ENSCHIG00000019448	TNRC6A	25	22325058	22422300
ENSCHIG00000019741	SLC5A11	25	22452512	22510749
ENSCHIG00000021692	ARHGAP17	25	22511037	22611593
ENSCHIG00000015353	LCMT1	25	22628436	22698062
ENSCHIG00000019227		25	22691800	22692185
ENSCHIG00000011928	AQP8	25	22727830	22737438
ENSCHIG00000016181	ZKSCAN2	25	22748005	22765452
ENSCHIG00000020945		25	22955333	22956295
ENSCHIG00000000608	5S_rRNA	25	23253435	23253552
ENSCHIG00000005199		25	24015095	24091857
ENSCHIG00000005206		25	24333430	24338702
ENSCHIG00000016272	KDM8	25	24700324	24709791
ENSCHIG00000019879	NSMCE1	25	24714262	24749296
ENSCHIG00000020331	IL4R	25	24810918	24833736
ENSCHIG00000023851	IL21R	25	24878793	24917201
ENSCHIG00000012815	GTF3C1	25	24921999	25000858
ENSCHIG00000014045	KATNIP	25	25001140	25234986
ENSCHIG00000017943	GSG1L	25	25243797	25499099
ENSCHIG00000022341	XPO6	25	25528461	25637782
ENSCHIG00000012105		25	25585386	25590950
ENSCHIG00000010418		25	25654513	25654923
ENSCHIG00000007938	SBK1	25	25707028	25730904
ENSCHIG00000010844		25	25746308	25746723
ENSCHIG00000025007	LAT	25	25770138	25773985
ENSCHIG00000017567	SPNS1	25	25774246	25783817
ENSCHIG00000018034	NFATC2IP	25	25788505	25803694
ENSCHIG00000023420	CD19	25	25813496	25819509
ENSCHIG00000023058	RABEP2	25	25825225	25837004
ENSCHIG00000024152	ATP2A1	25	25833895	25854562
ENSCHIG00000024260	SH2B1	25	25859214	25865130
ENSCHIG00000020583	TUFM	25	25876055	25879758
ENSCHIG00000009907	ATXN2L	25	25882695	25893734
ENSCHIG00000017549		25	25898538	25899402
ENSCHIG00000024795		25	25918204	25938944
ENSCHIG00000020622	CLN3	25	25952146	25963707
ENSCHIG00000021439	APOBR	25	25963706	25969255
ENSCHIG00000010751	IL27	25	25970213	25975275
ENSCHIG00000017378	NUPR1	25	25989288	25991854
ENSCHIG00000015325	SGF29	25	26000151	26034761
ENSCHIG00000019289		25	26032713	26036134
ENSCHIG00000021042	SLX1A	25	26037354	26040317
ENSCHIG00000021644	CORO1A	25	26040530	26048015
ENSCHIG00000024393	BOLA2B	25	26040760	26041410
ENSCHIG00000016099	MAPK3	25	26088327	26100097
ENSCHIG00000014168	GDPD3	25	26096660	26101986
ENSCHIG00000022021	YPEL3	25	26104192	26106284
ENSCHIG00000013310	TBX6	25	26107833	26111504
ENSCHIG00000022306	PPP4C	25	26112627	26120130
ENSCHIG00000013515	ALDOA	25	26119969	26127546
ENSCHIG00000015596	TLCD3B	25	26150022	26156280
ENSCHIG00000012920	DOC2A	25	26165459	26169407
ENSCHIG00000017542	INO80E	25	26170178	26177508
ENSCHIG00000011597	HIRIP3	25	26178228	26180839
ENSCHIG00000015173	TAOK2	25	26182524	26196008
ENSCHIG00000017434	TMEM219	25	26201601	26215799
ENSCHIG00000023558	KCTD13	25	26252996	26266058
ENSCHIG00000012171	ASPHD1	25	26266854	26270392
ENSCHIG00000024594	SEZ6L2	25	26272385	26291778
ENSCHIG00000014846		25	26296083	26296840
ENSCHIG00000019243	CDIPT	25	26298271	26300788
ENSCHIG00000007963	MVP	25	26313268	26324866
ENSCHIG00000012427	PAGR1	25	26333782	26338041
ENSCHIG00000021578	PRRT2	25	26339889	26341496
ENSCHIG00000020711	MAZ	25	26344435	26347955
ENSCHIG00000025605	KIF22	25	26349366	26362032
ENSCHIG00000009261	ZG16	25	26371383	26374548
ENSCHIG00000006671	U6	25	26381743	26381849
ENSCHIG00000011474	C16orf54	25	26390001	26394654
ENSCHIG00000020454	QPRT	25	26404549	26406240
ENSCHIG00000007607		25	26424272	26425711
ENSCHIG00000011361	CD2BP2	25	26453565	26455199
ENSCHIG00000015189	TBC1D10B	25	26458424	26468377
ENSCHIG00000003108	MYLPF	25	26472915	26474659
ENSCHIG00000017447	SEPTIN1	25	26475228	26478787
ENSCHIG00000013028	ZNF48	25	26489884	26493088
ENSCHIG00000018899	ZNF771	25	26502485	26506040
ENSCHIG00000008689	DCTPP1	25	26509841	26512966
ENSCHIG00000020357	SEPHS2	25	26524536	26525888
ENSCHIG00000012390	ITGAL	25	26572973	26620495
ENSCHIG00000015797		25	26607376	26607972
ENSCHIG00000023988	ZNF768	25	26622852	26626346
ENSCHIG00000015260		25	26632670	26634830
ENSCHIG00000019748	ZNF689	25	26645197	26671590
ENSCHIG00000000463		25	26647359	26648594
ENSCHIG00000012422	PRR14	25	26687910	26692847
ENSCHIG00000021664		25	26701229	26705460
ENSCHIG00000011921	SRCAP	25	26743252	26772944
ENSCHIG00000006734	SNORA30	25	26750008	26750138
ENSCHIG00000013070	TMEM265	25	26774141	26775875
ENSCHIG00000002552	U6	25	26779529	26779635
ENSCHIG00000020315	PHKG2	25	26781806	26790386
ENSCHIG00000014365	CCDC189	25	26790772	26794474
ENSCHIG00000008152	RNF40	25	26795160	26806472
ENSCHIG00000026259	ZNF629	25	26814316	26817112
ENSCHIG00000013649	BCL7C	25	26877241	26881738
ENSCHIG00000001196		25	26881697	26881779
ENSCHIG00000014841	CTF1	25	26884312	26887564
ENSCHIG00000024338	FBXL19	25	26937133	26955777
ENSCHIG00000014627	ORAI3	25	26958012	26962029
ENSCHIG00000025896	SETD1A	25	26966481	26988592
ENSCHIG00000009316	HSD3B7	25	26990243	26992791
ENSCHIG00000016537	STX1B	25	26996752	27012702
ENSCHIG00000013654	STX4	25	27029881	27035198
ENSCHIG00000012636	ZNF668	25	27048339	27050649
ENSCHIG00000017805	ZNF646	25	27058394	27065222
ENSCHIG00000009345	PRSS53	25	27064692	27070742
ENSCHIG00000014195	VKORC1	25	27072304	27074270
ENSCHIG00000022507	BCKDK	25	27084230	27087476
ENSCHIG00000018433	KAT8	25	27090058	27099850
ENSCHIG00000018597	PRSS8	25	27100871	27104310
ENSCHIG00000016546	PRSS36	25	27107734	27115989
ENSCHIG00000004508	FUS	25	27138048	27147812
ENSCHIG00000023123	PYCARD	25	27158253	27159404
ENSCHIG00000021118	TRIM72	25	27169273	27181477
ENSCHIG00000014170	ITGAM	25	27221164	27264350
ENSCHIG00000004247	ITGAX	25	27280616	27299363
ENSCHIG00000021400	ITGAD	25	27327164	27353608
ENSCHIG00000019065	COX6A2	25	27354992	27355528
ENSCHIG00000026632	ARMC5	25	27370859	27378070
ENSCHIG00000012830	TGFB1I1	25	27380642	27386285
ENSCHIG00000014077	SLC5A2	25	27392336	27399114
ENSCHIG00000014948	RUSF1	25	27399416	27413843
ENSCHIG00000004186	AHSP	25	27419090	27419833
ENSCHIG00000020684	SEPTIN14	25	27447285	27464023
ENSCHIG00000014572		25	27486170	27521787
ENSCHIG00000023899		25	27490674	27498796
ENSCHIG00000019082	NIPSNAP2	25	27521696	27549151
ENSCHIG00000008890	PSPH	25	27557894	27564855
ENSCHIG00000015849	CCT6A	25	27588869	27598074
ENSCHIG00000003499		25	27591536	27591669
ENSCHIG00000009987		25	27595357	27595496
ENSCHIG00000026438	SUMF2	25	27600397	27610420
ENSCHIG00000020988	PHKG1	25	27611579	27617190
ENSCHIG00000025062	CHCHD2	25	27623912	27628213
ENSCHIG00000017358	NUPR2	25	27634249	27634627
ENSCHIG00000024895	VKORC1L1	25	27702653	27753791
ENSCHIG00000026715	GUSB	25	27759386	27771259
ENSCHIG00000006969		25	27812338	27827471
ENSCHIG00000015704	ASL	25	27832773	27841483
ENSCHIG00000006914		25	27849528	27850384
ENSCHIG00000015299	CRCP	25	27860834	27882981
ENSCHIG00000020421	TPST1	25	27917313	28019429
ENSCHIG00000023715		25	28025539	28026685
ENSCHIG00000014029	KCTD7	25	28031482	28038284
ENSCHIG00000018633	RABGEF1	25	28060676	28099950
ENSCHIG00000022725	TMEM248	25	28133169	28141915
ENSCHIG00000004587	U6	25	28170802	28170908
ENSCHIG00000026854	SBDS	25	28196408	28200245
ENSCHIG00000019510		25	28202235	28345237
ENSCHIG00000013488	CALN1	25	28427155	28921023
1CHI; Capra hircus chromosome.
