# Supplementary material for: Genomic patterns of homozygosity and inbreeding depression in Murciano-Granadina goats
Source: J Anim Sci Biotechnol. 2022 Mar 10;13:35. doi: 10.1186/s40104-022-00684-5 (PMC8908635; doi:10.1186/s40104-022-00684-5)
Supplement: Supplementary file 11 — Additional file 11: Table S9. Functional enrichment analysis of genes from the goat chromosome 8 (37–56 Mb and 75–93 Mb) and 25 (0.082–7 Mb and 21–28 Mb) regions associated with inbreeding depression for the natural logarithm of the somatic cell count divided by 1000 (lnSCC). [file 40104_2022_684_MOESM11_ESM.xlsx]

## Sheet: Hoja1
Table S9. Functional enrichment analysis of genes from the goat chromosome 8 (37-56 Mb and 75-93 Mb) and 25 (0.082-7 Mb and 21-28 Mb) regions associated with inbreeding depression for the natural logarithm of the somatic cell count divided by 1,000 (lnSCC).
Term	Count	%	P-value	Genes	List Total	Pop Hits	Pop Total	Fold Enrichment	Bonferroni1	FDR1
GO Biological process
GO:0048260~positive regulation of receptor-mediated endocytosis	4	1.5625	0.00208984	HIP1, HNRNPK, CCL21, CCL19	231	19	16792	15.3037	0.905561	1
GO:0030388~fructose 1,6-bisphosphate metabolic process	3	1.17188	0.00374886	ALDOB, ALDOA, FBP2	231	7	16792	31.154	0.985544	1
GO:0048247~lymphocyte chemotaxis	4	1.5625	0.00645381	CCL24, CCL21, CCL19, CCL26	231	28	16792	10.3847	0.999327	1
GO:0071346~cellular response to interferon-gamma	5	1.95312	0.00768081	CCL24, CCL21, DAPK1, CCL19, CCL26	231	57	16792	6.37655	0.999833	1
GO:0001771~immunological synapse formation	3	1.17188	0.00781849	CCL21, CCL19, CORO1A	231	10	16792	21.8078	0.999857	1
GO:0006000~fructose metabolic process	3	1.17188	0.00781849	ALDOB, ALDOA, FBP2	231	10	16792	21.8078	0.999857	1
GO:0050921~positive regulation of chemotaxis	3	1.17188	0.0112624	CCL21, STX4, CCL19	231	12	16792	18.1732	0.999997	1
GO:0031629~synaptic vesicle fusion to presynaptic active zone membrane	3	1.17188	0.0112624	STX1B, STX4, STX1A	231	12	16792	18.1732	0.999997	1
GO:0007229~integrin-mediated signaling pathway	6	2.34375	0.0116592	ITGAM, ITGAD, SYK, ITGAX, ITGAL, LAT	231	99	16792	4.40561	0.999998	1
GO:0046330~positive regulation of JNK cascade	5	1.95312	0.0120984	PYCARD, CCL21, TAOK2, CCL19, GADD45G	231	65	16792	5.59174	0.999999	1
GO:0071347~cellular response to interleukin-1	5	1.95312	0.0163003	PYCARD, CCL24, CCL21, CCL19, CCL26	231	71	16792	5.1192	1	1
GO:0007346~regulation of mitotic cell cycle	4	1.5625	0.0172658	RNF20, PTCH1, CKS2, RNF40	231	40	16792	7.26926	1	1
GO:0007399~nervous system development	10	3.90625	0.0176516	CNTFR, CTF1, PLPPR1, DOC2A, LIMK1, SIGMAR1, NINJ1, FZD9, BARX1, SH2B2	231	287	16792	2.53284	1	1
GO:0002548~monocyte chemotaxis	4	1.5625	0.0196672	CCL24, CCL21, CCL19, CCL26	231	42	16792	6.92311	1	1
GO:0006816~calcium ion transport	5	1.95312	0.0204233	GRIN3A, PRKCB, ATP2A1, CACNG3, CORO1A	231	76	16792	4.78241	1	1
GO:0006094~gluconeogenesis	4	1.5625	0.0222434	MDH2, ALDOB, ALDOA, FBP2	231	44	16792	6.60842	1	1
GO:0035556~intracellular signal transduction	12	4.6875	0.0234465	MLXIPL, SYK, PRKCB, DAPK1, WNK2, NSMCE1, HSPB1, ZP3, LAT, STYXL1, SH2B2, SH2B1	231	403	16792	2.16455	1	1
GO:0030838~positive regulation of actin filament polymerization	4	1.5625	0.0235972	PYCARD, CCL24, CCL21, CCL26	231	45	16792	6.46157	1	1
GO:0070588~calcium ion transmembrane transport	6	2.34375	0.0239587	GRIN3A, ORAI3, ORAI2, ATP2A1, ZP3, CACNG3	231	119	16792	3.66518	1	1
GO:0071901~negative regulation of protein serine/threonine kinase activity	3	1.17188	0.0247406	PYCARD, HSPB1, YWHAG	231	18	16792	12.1154	1	1
GO:0045860~positive regulation of protein kinase activity	4	1.5625	0.026436	CCL21, CCL19, ZP3, LAT	231	47	16792	6.18661	1	1
GO:0014886~transition between slow and fast fiber	2	0.78125	0.0272072	GTF2IRD1, GTF2I	231	2	16792	72.6926	1	1
GO:0071157~negative regulation of cell cycle arrest	3	1.17188	0.03018	MLXIPL, FZD9, NUPR2	231	20	16792	10.9039	1	1
GO:0010506~regulation of autophagy	4	1.5625	0.0310213	PYCARD, DAPK1, HSPB1, KAT8	231	50	16792	5.81541	1	1
GO:0006954~inflammatory response	11	4.29688	0.0359306	PYCARD, CCL24, TPST1, SYK, CCL21, IL27, S1PR3, CCL19, ITGAL, LAT, CCL26	231	379	16792	2.10981	1	1
GO:0048278~vesicle docking	3	1.17188	0.0391282	STX1B, STX4, STX1A	231	23	16792	9.48165	1	1
GO:0010560~positive regulation of glycoprotein biosynthetic process	2	0.78125	0.0405331	CCL21, CCL19	231	3	16792	48.4618	1	1
GO:0006357~regulation of transcription from RNA polymerase II promoter	12	4.6875	0.0409551	MLXIPL, HNRNPK, CUX1, SRCAP, PRKCB, CKS2, ZKSCAN2, GTF2IRD1, NUPR1, BARX1, ZNF367, GTF2I	231	441	16792	1.97803	1	1
GO:0006281~DNA repair	8	3.125	0.0433532	PAGR1, INO80E, ERCC6L2, NSMCE1, FANCC, SLX1A, KIF22, CDC14B	231	235	16792	2.47464	1	1
GO:0008360~regulation of cell shape	6	2.34375	0.043621	FGD3, CCL24, SEMA4D, TAOK2, ALDOA, CORO1A	231	140	16792	3.1154	1	1
GO:0017157~regulation of exocytosis	3	1.17188	0.0489438	STX1B, STX4, STX1A	231	26	16792	8.38761	1	1
GO:0006612~protein targeting to membrane	3	1.17188	0.0489438	RABGEF1, NCF1, TAOK2	231	26	16792	8.38761	1	1
GO:2001168~positive regulation of histone H2B ubiquitination	2	0.78125	0.0536773	RNF20, RNF40	231	4	16792	36.3463	1	1
GO:0006482~protein demethylation	2	0.78125	0.0536773	PHF2, ALKBH4	231	4	16792	36.3463	1	1
GO:0071322~cellular response to carbohydrate stimulus	2	0.78125	0.0536773	MLXIPL, PRKCB	231	4	16792	36.3463	1	1
GO:0042373~vitamin K metabolic process	2	0.78125	0.0536773	VKORC1, VKORC1L1	231	4	16792	36.3463	1	1
GO:0018146~keratan sulfate biosynthetic process	3	1.17188	0.0559275	SLC35D2, OGN, OMD	231	28	16792	7.7885	1	1
GO:0043087~regulation of GTPase activity	4	1.5625	0.0596683	PYCARD, FGD3, NTRK2, TBC1D10B	231	65	16792	4.47339	1	1
GO:0006260~DNA replication	6	2.34375	0.0622442	INO80E, RMI1, RFC2, KCTD13, NOL8, RBBP6	231	155	16792	2.81391	1	1
GO:0006955~immune response	11	4.29688	0.064414	MYLPF, CCL24, IL4R, ITGAD, SEMA4D, CCL21, NFIL3, CCL19, LAT, CCL27, CCL26	231	421	16792	1.89933	1	1
GO:0071356~cellular response to tumor necrosis factor	5	1.95312	0.0645581	PYCARD, CCL24, CCL21, CCL19, CCL26	231	110	16792	3.30421	1	1
GO:0010807~regulation of synaptic vesicle priming	2	0.78125	0.0666422	STX1B, STX1A	231	5	16792	29.0771	1	1
GO:0042133~neurotransmitter metabolic process	2	0.78125	0.0666422	CLN3, AGTPBP1	231	5	16792	29.0771	1	1
GO:0070098~chemokine-mediated signaling pathway	4	1.5625	0.0736451	CCL24, CCL21, CCL19, CCL26	231	71	16792	4.09536	1	1
GO:2000107~negative regulation of leukocyte apoptotic process	2	0.78125	0.0794302	CCL21, CCL19	231	6	16792	24.2309	1	1
GO:0001956~positive regulation of neurotransmitter secretion	2	0.78125	0.0794302	STX1B, STX1A	231	6	16792	24.2309	1	1
GO:0001768~establishment of T cell polarity	2	0.78125	0.0794302	CCL21, CCL19	231	6	16792	24.2309	1	1
GO:0006351~transcription, DNA-templated	35	13.6719	0.0851751	ZNF771, GTF3C1, PHF2, INO80E, HIP1, CRCP, SRCAP, KDM8, SGF29, ZNF48, PAGR1, CHCHD2, ALKBH4, ZNF629, CUX1, HABP4, ZNF668, ZKSCAN2, KAT8, ZNF646, ZNF689, ZNF367, POLR2J, MAPK3, ZNF189, ZNF782, ZNF484, PRKCB, SETD1A, TBX6, BAZ1B, MLXIPL, GTF2IRD1, NUPR2, NUPR1	231	1955	16792	1.3014	1	1
GO:0006915~apoptotic process	13	5.07812	0.0902028	HIP1, NCF1, PRKCB, DAPK1, SLC5A11, NUDT2, GADD45G, PYCARD, BCL7C, TAOK2, BCL7B, TMEM219, MAPK3	231	567	16792	1.66667	1	1
GO:0071169~establishment of protein localization to chromatin	2	0.78125	0.0920437	SGF29, LRWD1	231	7	16792	20.7693	1	1
GO:0002606~positive regulation of dendritic cell antigen processing and presentation	2	0.78125	0.0920437	CCL21, CCL19	231	7	16792	20.7693	1	1
GO:0006333~chromatin assembly or disassembly	2	0.78125	0.0920437	HIRIP3, BAZ1B	231	7	16792	20.7693	1	1
GO:0070374~positive regulation of ERK1 and ERK2 cascade	6	2.34375	0.0931188	PYCARD, CCL24, CCL21, CCL19, CCL26, MAPK3	231	175	16792	2.49232	1	1
GO:0006468~protein phosphorylation	11	4.29688	0.0995496	BCKDK, SBK1, SYK, PHKG1, PRKCB, DAPK1, WNK2, LIMK1, PHKG2, CDK20, MAPK3	231	456	16792	1.75355	1	1
GO Cellular component
GO:0008305~integrin complex	4	1.5625	0.00528475	ITGAM, ITGAD, ITGAX, ITGAL	242	27	18224	11.1564	0.75958	1
GO:0043202~lysosomal lumen	5	1.95312	0.0262669	CTSL, OGN, OMD, CTSV, GUSB	242	85	18224	4.42975	0.999223	1
GO:0005730~nucleolus	19	7.42188	0.0362445	ZNF771, RNF20, GTF3C1, PHF2, INO80E, NSUN5, PRKRIP1, NOL8, CTSV, SMC2, CDC14B, PYCARD, HIRIP3, XPO6, TAOK2, SPIN1, SBDS, RBBP6, YPEL3	242	857	18224	1.66956	0.999951	1
GO:0048471~perinuclear region of cytoplasm	15	5.85938	0.0373711	SRCAP, RHBDD2, FUS, MVP, PTCH1, RASEF, DCTN3, FZD9, ATP2A1, C9ORF24, EIF4H, UBQLN1, STX4, ZP3, CALN1	242	621	18224	1.81898	0.999964	1
GO:0043005~neuron projection	8	3.125	0.0385929	CLN3, GRIN3A, DOC2A, LIMK1, CTSV, RNF40, STX1A, PSPH	242	237	18224	2.54197	0.999975	1
GO:0005815~microtubule organizing center	6	2.34375	0.0528022	STX1B, PPP4C, ERCC6L2, RBBP6, ALDOB, LRWD1	242	153	18224	2.95317	1	1
GO:0005856~cytoskeleton	10	3.90625	0.0589794	FGD3, FRMD3, HIP1, TGFB1I1, MVP, TAOK2, HSPB1, DNAI1, BICD2, MAPK3	242	371	18224	2.02981	1	1
GO:0005964~phosphorylase kinase complex	2	0.78125	0.0644026	PHKG1, PHKG2	242	5	18224	30.1223	1	1
GO:0033503~HULC complex	2	0.78125	0.0644026	RNF20, RNF40	242	5	18224	30.1223	1	1
GO:0005578~proteinaceous extracellular matrix	8	3.125	0.0656777	ECM2, CCL21, OGN, OMD, PRSS36, ZG16, ZP3, ASPN	242	268	18224	2.24793	1	1
GO:0005794~Golgi apparatus	18	7.03125	0.0663128	GALT, HIP1, NCF1, SRCAP, GOLM1, PTCH1, FZD9, BICD2, FGD3, TPST1, CLN3, CUX1, GKAP1, UBAP1, ZP3, CDIPT, TNRC6A, MAPK3	242	863	18224	1.57069	1	1
GO:0005634~nucleus	83	32.4219	0.0814743	ZNF771, PHF2, HIP1, KDM8, HSPB1, PTPDC1, ZNF48, SMC2, CDC14B, PYCARD, PAGR1, CHCHD2, ALKBH4, CTSL, XPO6, CDK20, HABP4, NFATC2IP, SPIN1, KAT8, ZNF646, ZNF689, ZNF367, GTF2I, ZNF484, AGTPBP1, SYK, RMI1, NSUN5, PRKCB, NSMCE1, C9ORF24, KIF22, RNF40, RPP25L, STX1B, CARD19, SBDS, CD2BP2, NUPR2, NUPR1, ALDOA, FBP2, IPPK, GTF3C1, INO80E, SRCAP, MVP, MAZ, NOL8, BARX1, CORO1A, CLN3, PPP4C, HIRIP3, NFIL3, Z…	242	5415	18224	1.15427	1	1
GO:0005844~polysome	3	1.17188	0.0897902	FUS, EIF4H, NAA35	242	38	18224	5.94519	1	1
GO:0000776~kinetochore	4	1.5625	0.0922131	PHF2, KAT8, LRWD1, KIF22	242	81	18224	3.7188	1	1
GO:0019898~extrinsic component of membrane	4	1.5625	0.0948267	FRMD3, CNTFR, NCF1, RNF40	242	82	18224	3.67345	1	1
GO:0031012~extracellular matrix	8	3.125	0.0995858	CCT6A, HNRNPK, TGFB1I1, OGN, HSPB1, ZG16, ZP3, ASPN	242	296	18224	2.03529	1	1
GO Molecular function
GO:0048020~CCR chemokine receptor binding	4	1.5625	0.00357077	CCL24, CCL21, CCL19, CCL26	230	23	16881	12.7645	0.744082	0.731367
GO:0008009~chemokine activity	5	1.95312	0.00433434	CCL24, CCL21, CCL19, CCL27, CCL26	230	49	16881	7.48935	0.808903	0.731367
GO:0035064~methylated histone binding	5	1.95312	0.00574372	PHF2, SPIN1, KAT8, SGF29, LRWD1	230	53	16881	6.92412	0.888604	0.731367
GO:0015279~store-operated calcium channel activity	3	1.17188	0.0110566	ORAI3, ORAI2, ZP3	230	12	16881	18.3489	0.985535	0.882955
GO:0042802~identical protein binding	19	7.42188	0.0136109	TRIM50, DAPK1, FUS, MVP, KIF24, HSPB1, MSANTD3, PYCARD, CLDN4, CLDN3, GRIN3A, UBQLN1, KCTD13, ASL, ALDOB, ALDOA, DCTPP1, FKBP6, FBP2	230	749	16881	1.86184	0.9946	0.882955
GO:0004674~protein serine/threonine kinase activity	12	4.6875	0.0138684	BCKDK, SBK1, SYK, PHKG1, PRKCB, DAPK1, WNK2, TAOK2, LIMK1, PHKG2, CDK20, MAPK3	230	376	16881	2.34241	0.995111	0.882955
GO:0046316~gluconokinase activity	2	0.78125	0.0269479	GALT, IDNK	230	2	16881	73.3957	0.99997	0.91471
GO:0047057~vitamin-K-epoxide reductase (warfarin-sensitive) activity	2	0.78125	0.0269479	VKORC1, VKORC1L1	230	2	16881	73.3957	0.99997	0.91471
GO:0031732~CCR7 chemokine receptor binding	2	0.78125	0.0269479	CCL21, CCL19	230	2	16881	73.3957	0.99997	0.91471
GO:0008092~cytoskeletal protein binding	4	1.5625	0.0272405	FRMD3, ALDOB, ALDOA, CORO1A	230	48	16881	6.1163	0.999973	0.91471
GO:0005515~protein binding	135	52.7344	0.0279264	CNTFR, CRCP, NCF1, NUDT2, SMC2, CDC14B, PYCARD, RABGEF1, CHCHD2, ALKBH4, CDK20, HABP4, KAT8, PRSS8, TBC1D10B, GTF2I, IL4R, DAPK1, PRKCB, SECISBP2, NSMCE1, RNF40, RPP25L, TUFM, ATXN2L, ORAI3, NINJ1, SPNS1, KCTD13, ORAI2, SBDS, CD2BP2, SLX1A, ROR2, ZG16, FKBP6, PRR14, STX1A, INO80E, SHC3, SRCAP, PRKRIP1, MAZ, ARHGAP17, DTX2, CORO1A, PPP4C, TMEM248, CD19, GSG1L, ASL, FUS, PTCH1, SETD1A, FANCC, GADD4…	230	8785	16881	1.12788	0.999979	0.91471
GO:0003730~mRNA 3'-UTR binding	4	1.5625	0.0287343	RNF20, AUH, SECISBP2, RNF40	230	49	16881	5.99148	0.999985	0.91471
GO:0044822~poly(A) RNA binding	24	9.375	0.0333944	NSUN5, FUS, MDH2, SECISBP2, MAZ, HSPB1, NOL8, CORO1A, RPP25L, RCC1L, TUFM, ATXN2L, CCT6A, TBL2, HNRNPK, FAM120A, EIF4H, ZNF768, SBDS, RBBP6, UBAP2, ALDOA, YWHAG, TNRC6A	230	1129	16881	1.56023	0.999998	0.981282
GO:0008426~protein kinase C inhibitor activity	2	0.78125	0.0401494	HSPB1, YWHAG	230	3	16881	48.9304	1	1
GO:0004332~fructose-bisphosphate aldolase activity	2	0.78125	0.0401494	ALDOB, ALDOA	230	3	16881	48.9304	1	1
GO:0004689~phosphorylase kinase activity	2	0.78125	0.0660199	PHKG1, PHKG2	230	5	16881	29.3583	1	1
GO:0070061~fructose binding	2	0.78125	0.0660199	ALDOB, ALDOA	230	5	16881	29.3583	1	1
GO:0005524~ATP binding	28	10.9375	0.0767381	IPPK, SRCAP, ATP2A1, SMC2, PHKG1, PHKG2, CDK20, SEPHS2, MAPK3, NTRK2, SYK, ERCC6L2, PRKCB, DAPK1, RFC2, LIMK1, KIF24, KIF22, BAZ1B, KIF27, CCT6A, BCKDK, SBK1, UBE2R2, WNK2, TAOK2, IDNK, ROR2	230	1495	16881	1.37463	1	1
GO:0042393~histone binding	5	1.95312	0.0845353	RNF20, CTSL, PRKCB, CKS2, CTSV	230	122	16881	3.00802	1	1
GO:0004896~cytokine receptor activity	3	1.17188	0.0854675	CNTFR, IL4R, IL11RA	230	36	16881	6.1163	1	1
GO:0003682~chromatin binding	10	3.90625	0.0859034	RNF20, AUTS2, PRKCB, KDM8, CKS2, NUPR2, LRWD1, NUPR1, BAZ1B, ARID3C	230	391	16881	1.87713	1	1
GO:0008138~protein tyrosine/serine/threonine phosphatase activity	3	1.17188	0.0895722	STYXL1, PTPDC1, CDC14B	230	37	16881	5.951	1	1
GO:0043130~ubiquitin binding	4	1.5625	0.089609	RHBDD2, CKS2, HSPB1, UBAP1	230	78	16881	3.76388	1	1
GO:0005484~SNAP receptor activity	3	1.17188	0.0979509	STX1B, STX4, STX1A	230	39	16881	5.64582	1	1
GO KEGG pathway
hsa04670:Leukocyte transendothelial migration	7	2.73438	0.00669401	MYLPF, CLDN4, ITGAM, CLDN3, NCF1, PRKCB, ITGAL	102	115	6879	4.10512	0.731911	0.446716
hsa04666:Fc gamma R-mediated phagocytosis	6	2.34375	0.00763213	SYK, NCF1, PRKCB, LIMK1, LAT, MAPK3	102	84	6879	4.81723	0.777234	0.446716
hsa00030:Pentose phosphate pathway	4	1.5625	0.00851012	IDNK, ALDOB, ALDOA, FBP2	102	29	6879	9.30223	0.812715	0.446716
hsa04060:Cytokine-cytokine receptor interaction	10	3.90625	0.00911666	CCL24, CNTFR, CTF1, IL4R, CCL21, IL11RA, IL21R, CCL19, CCL27, CCL26	102	243	6879	2.77536	0.833882	0.446716
hsa04062:Chemokine signaling pathway	8	3.125	0.0191952	CCL24, SHC3, NCF1, CCL21, CCL19, CCL27, CCL26, MAPK3	102	186	6879	2.9007	0.977603	0.752451
hsa01200:Carbon metabolism	6	2.34375	0.0249175	MDH2, IDNK, ALDOB, ALDOA, FBP2, PSPH	102	113	6879	3.58095	0.992886	0.813971
hsa04650:Natural killer cell mediated cytotoxicity	6	2.34375	0.033225	SHC3, SYK, PRKCB, ITGAL, LAT, MAPK3	102	122	6879	3.31678	0.99867	0.840268
hsa04810:Regulation of actin cytoskeleton	8	3.125	0.0342967	MYLPF, FGD3, ITGAM, ITGAD, LIMK1, ITGAX, ITGAL, MAPK3	102	210	6879	2.56919	0.99893	0.840268
hsa04910:Insulin signaling pathway	6	2.34375	0.0518545	SHC3, PHKG1, PHKG2, FBP2, SH2B2, MAPK3	102	138	6879	2.93223	0.999971	1
hsa04664:Fc epsilon RI signaling pathway	4	1.5625	0.0777154	SYK, PRKCB, LAT, MAPK3	102	68	6879	3.96713	1	1
hsa00051:Fructose and mannose metabolism	3	1.17188	0.0796597	ALDOB, ALDOA, FBP2	102	32	6879	6.32261	1	1
hsa04130:SNARE interactions in vesicular transport	3	1.17188	0.0884377	STX1B, STX4, STX1A	102	34	6879	5.95069	1	1
hsa01230:Biosynthesis of amino acids	4	1.5625	0.0887648	ASL, ALDOB, ALDOA, PSPH	102	72	6879	3.74673	1	1
hsa01130:Biosynthesis of antibiotics	7	2.73438	0.0909651	MDH2, ASL, IDNK, ALDOB, ALDOA, FBP2, PSPH	102	212	6879	2.22683	1	1
hsa04722:Neurotrophin signaling pathway	5	1.95312	0.0994957	NTRK2, SHC3, SH2B2, SH2B1, MAPK3	102	120	6879	2.81005	1	1
1Bonferroni and False Discovery Rate (FDR) correction for multiple testing
