# Supplementary material for: Genomic patterns of homozygosity and inbreeding depression in Murciano-Granadina goats
Source: J Anim Sci Biotechnol. 2022 Mar 10;13:35. doi: 10.1186/s40104-022-00684-5 (PMC8908635; doi:10.1186/s40104-022-00684-5)
Supplement: Supplementary file 12 — Additional file 12: Table S10. Inbreeding depression estimates (s.e: standard error) per goat chromosome (CHI) for milk yield at 210, 240 and 305 days (MY210, MY240 and MY305, measured in kg) and their 95% confidence intervals (C.I). [file 40104_2022_684_MOESM12_ESM.xlsx]

## Sheet: Hoja1
Table S10. Inbreeding depression estimates1 (s.e: standard error) per goat chromosome (CHI) for milk yield at 210, 240 and 305 days (MY210, MY240 and MY305, measured in kg) and their 95% confidence intervals (C.I).
	MY210				MY240				MY305
	FHOM		FROH		FHOM		FROH		FHOM		FROH
CHI2	Inbreeding depression ± s.e. (C.I. 95%)	P-value3	Inbreeding depression ± s.e. (C.I. 95%)	P-value3	Inbreeding depression ± s.e. (C.I. 95%)	P-value3	Inbreeding depression ± s.e. (C.I. 95%)	P-value3	Inbreeding depression ± s.e. (C.I. 95%)	P-value3	Inbreeding depression ± s.e. (C.I. 95%)	P-value3
1	-5.334 ± 10.487 (-25.889 to 15.221)	0.305502	-1.104 ± 5.405 (-11.698 to 9.490)	0.419063	-8.444 ± 11.998 (-31.960 to 15.072)	0.24078	-2.454 ± 6.151 (-14.511 to 9.603)	0.344981	-16.682 ± 14.886 (-45.859 to 12.495)	0.131219	-5.664 ± 7.564 (-20.489 to 9.161)	0.226986
2	-24.633 ± 9.284 (-42.830 to -6.436)	0.00398673	-12.823 ± 5.111 (-22.840 to -2.806)	0.00605269	-27.344 ± 10.628 (-48.175 to -6.51)	0.00504331	-13.822 ± 5.851 (-25.290 to -2.354)	0.00908047	-25.355 ± 13.222 (-51.271 to 0.560)	0.0275774	-12.906 ± 7.337 (-27.287 to 1.474)	0.0392758
3	-18.305 ± 10.162 (-38.222 to 1.613)	0.0358285	-11.585 ± 6.121 (-23.582 to 0.412)	0.0292021	-20.372 ± 11.631 (-43.168 to 2.425)	0.0399308	-12.899 ± 7.006 (-26.632 to 0.833)	0.0328002	-17.370 ± 14.460 (-45.711 to 10.972)	0.114832	-13.665 ± 8.689 (-30.695 to 3.365)	0.057895
4	-8.931 ± 9.264 (-27.088 to 9.225)	0.167492	-3.417 ± 4.627 (-12.486 to 5.651)	0.230083	-8.597 ± 10.605 (-29.384 to 12.189)	0.208783	-2.865 ± 5.314 (-13.281 to 7.551)	0.294916	-11.208 ± 13.172 (-37.025 to 14.610)	0.197425	-2.587 ± 6.624 (-15.570 to 10.396)	0.348062
5	-18.635 ± 9.101 (-36.474 to -0.797)	0.0203037	-7.637 ± 5.426 (-18.272 to 2.999)	0.0796587	-18.161 ± 10.426 (-38.596 to 2.274)	0.0407619	-6.982 ± 6.162 (-19.060 to 5.096)	0.128591	-18.363 ± 12.960 (-43.765 to 7.039)	0.078262	-6.651 ± 7.562 (-21.473 to 8.171)	0.189555
6	-10.406 ± 9.564 (-29.150 to 8.339)	0.138281	-4.717 ± 4.983 (-14.485 to 5.050)	0.171912	-13.359 ± 10.945 (-34.812 to 8.094)	0.111133	-5.296 ± 5.696 (-16.461 to 5.869)	0.176258	-20.685 ± 13.589 (-47.320 to 5.951)	0.0639907	-9.056 ± 7.137 (-23.044 to 4.932)	0.10223
7	-5.103 ± 8.656 (-22.069 to 11.862)	0.277735	-4.745 ± 4.788 (-14.129 to 4.639)	0.160833	-4.358 ± 9.907 (-23.775 to 15.060)	0.330019	-4.442 ± 5.482 (-15.188 to 6.303)	0.208885	-5.616 ± 12.300 (-29.724 to 18.493)	0.323994	-4.909 ± 6.876 (-18.385 to 8.567)	0.237633
8	0.295 ± 8.737 (-16.830 to 17.419)	0.486546	-1.045 ± 4.536 (-9.935 to 7.846)	0.408935	2.956 ± 9.999 (-16.642 to 22.554)	0.383752	-0.062 ± 5.194 (-10.242 to 10.117)	0.495202	7.462 ± 12.417 (-16.874 to 31.799)	0.273919	1.958 ± 6.557 (-10.893 to 14.809)	0.382613
9	0.404 ± 9.155 (-17.541 to 18.348)	0.482416	-3.718 ± 5.251 (-14.010 to 6.575)	0.239492	-0.482 ± 10.480 (-21.022 to 20.059)	0.481669	-3.511 ± 5.968 (-15.207 to 8.186)	0.278182	-4.203 ± 13.017 (-29.716 to 21.310)	0.373395	-4.713 ± 7.350 (-19.119 to 9.694)	0.260709
10	-7.643 ± 10.031 (-27.304 to 12.019)	0.223067	-0.179 ± 5.588 (-11.131 to 10.773)	0.487225	-6.837 ± 11.483 (-29.344 to 15.670)	0.275797	1.461 ± 6.391 (-11.065 to 13.988)	0.409573	-10.332 ± 14.261 (-38.284 to 17.620)	0.234389	1.903 ± 7.921 (-13.621 to 17.427)	0.405072
11	-21.406 ± 9.873 (-40.758 to -2.054)	0.0150777	-12.760 ± 5.739 (-24.009 to -1.511)	0.013099	-21.676 ± 11.307 (-43.838 to 0.486)	0.0276189	-12.717 ± 6.565 (-25.585 to 0.150)	0.0263662	-22.672 ± 14.054 (-50.217 to 4.873)	0.0533465	-12.588 ± 8.130 (-28.524 to 3.347)	0.0607776
12	2.710 ± 8.826 (-14.589 to 20.008)	0.379418	-0.013 ± 5.424 (-10.645 to 10.619)	0.499043	2.553 ± 10.102 (-17.246 to 22.352)	0.400227	0.227 ± 6.230 (-11.983 to 12.438)	0.48544	0.245 ± 12.546 (-24.345 to 24.836)	0.492197	-2.761 ± 7.925 (-18.294 to 12.772)	0.36377
13	-12.224 ± 8.708 (-29.292 to 4.844)	0.0801915	-2.225 ± 4.870 (-11.770 to 7.321)	0.323904	-14.182 ± 9.964 (-33.712 to 5.347)	0.0773178	-2.509 ± 5.633 (-13.549 to 8.531)	0.327995	-15.975 ± 12.374 (-40.229 to 8.278)	0.0983468	-2.528 ± 7.085 (-16.416 to 11.360)	0.36063
14	-3.159 ± 8.315 (-19.457 to 13.138)	0.351999	-3.453 ± 4.439 (-12.153 to 5.247)	0.218315	-2.569 ± 9.516 (-21.220 to 16.082)	0.393593	-4.409 ± 5.046 (-14.300 to 5.482)	0.191143	-1.256 ± 11.817 (-24.416 to 21.904)	0.457677	-5.244 ± 6.261 (-17.515 to 7.027)	0.201126
15	-14.523 ± 8.825 (-31.820 to 2.774)	0.0499149	-4.622 ± 5.460 (-15.324 to 6.080)	0.198654	-16.220 ± 10.103 (-36.021 to 3.581)	0.0541833	-4.453 ± 6.200 (-16.606 to 7.699)	0.2363	-17.987 ± 12.554 (-42.592 to 6.618)	0.0759502	-3.634 ± 7.636 (-18.601 to 11.333)	0.31708
16	-6.950 ± 8.631 (-23.867 to 9.968)	0.210367	-0.987 ± 4.804 (-10.404 to 8.430)	0.418637	-7.609 ± 9.881 (-26.975 to 11.758)	0.220629	-0.942 ± 5.521 (-11.763 to 9.879)	0.432241	-8.035 ± 12.276 (-32.096 to 16.026)	0.256376	-2.855 ± 7.025 (-16.624 to 10.915)	0.342249
17	-15.121 ± 7.621 (-30.058 to -0.183)	0.023629	-0.313 ± 4.083 (-8.316 to 7.691)	0.469476	-14.795 ± 8.727 (-31.901 to 2.311)	0.045016	0.911 ± 4.682 (-8.266 to 10.088)	0.422864	-18.047 ± 10.835 (-39.284 to 3.190)	0.0478968	0.273 ± 5.905 (-11.301 to 11.846)	0.481579
18	-12.600 ± 8.533 (-29.326 to 4.126)	0.0698981	-5.190 ± 5.188 (-15.358 to 4.978)	0.158543	-14.272 ± 9.769 (-33.419 to 4.875)	0.072009	-6.398 ± 5.953 (-18.066 to 5.270)	0.141244	-19.008 ± 12.133 (-42.790 to 4.774)	0.058607	-9.341 ± 7.448 (-23.940 to 5.258)	0.104902
19	-1.924 ± 8.519 (-18.621 to 14.774)	0.410663	-0.483 ± 5.252 (-10.777 to 9.811)	0.463381	0.793 ± 9.751 (-18.319 to 19.906)	0.46759	0.134 ± 6.009 (-11.644 to 11.913)	0.491096	5.833 ± 12.110 (-17.903 to 29.569)	0.315022	2.205 ± 7.458 (-12.412 to 16.822)	0.383747
20	-0.713 ± 8.234 (-16.851 to 15.425)	0.465488	0.338 ± 4.390 (-8.265 to 8.942)	0.469271	-0.980 ± 9.424 (-19.451 to 17.492)	0.458599	-0.134 ± 4.976 (-9.887 to 9.618)	0.489229	0.400 ± 11.707 (-22.545 to 23.346)	0.48637	-1.545 ± 6.368 (-14.026 to 10.937)	0.404168
21	-11.184 ± 8.609 (-28.058 to 5.690)	0.0969626	-9.656 ± 4.885 (-19.231 to -0.081)	0.0240501	-12.861 ± 9.855 (-32.176 to 6.454)	0.095938	-10.792 ± 5.546 (-21.661 to 0.078)	0.0258268	-18.677 ± 12.236 (-42.660 to 5.306)	0.0634578	-13.345 ± 6.861 (-26.792 to 0.102)	0.0258804
22	-14.376 ± 8.326 (-30.694 to 1.943)	0.0421122	-8.824 ± 6.038 (-20.658 to 3.010)	0.0719402	-14.897 ± 9.534 (-33.584 to 3.790)	0.059089	-8.816 ± 6.842 (-22.225 to 4.594)	0.0987831	-11.206 ± 11.857 (-34.446 to 12.034)	0.172302	-5.065 ± 8.462 (-21.651 to 11.521)	0.27475
23	-13.163 ± 8.050 (-28.940 to 2.615)	0.0510128	-6.242 ± 5.508 (-17.038 to 4.553)	0.128527	-15.064 ± 9.215 (-33.125 to 2.998)	0.0510585	-6.120 ± 6.287 (-18.443 to 6.203)	0.16519	-16.559 ± 11.453 (-39.006 to 5.889)	0.074114	-3.519 ± 7.923 (-19.047 to 12.009)	0.328456
24	-3.012 ± 8.599 (-19.865 to 13.842)	0.363082	-2.980 ± 4.892 (-12.568 to 6.609)	0.271233	-2.129 ± 9.841 (-21.418 to 17.159)	0.414341	-2.433 ± 5.540 (-13.292 to 8.425)	0.330256	2.077 ± 12.221 (-21.877 to 26.030)	0.432531	1.303 ± 6.800 (-12.024 to 14.630)	0.424012
25	-1.340 ± 7.363 (-15.771 to 13.092)	0.42782	-0.494 ± 4.728 (-9.761 to 8.773)	0.458401	1.515 ± 8.429 (-15.005 to 18.035)	0.428677	2.436 ± 5.416 (-8.179 to 13.051)	0.326403	4.480 ± 10.470 (-16.042 to 25.003)	0.334357	6.556 ± 6.538 (-6.258 to 19.370)	0.157966
26	-10.460 ± 7.958 (-26.058 to 5.138)	0.0943637	-0.079 ± 5.066 (-10.008 to 9.850)	0.493764	-11.142 ± 9.109 (-28.995 to 6.711)	0.110625	1.113 ± 5.632 (-9.925 to 12.151)	0.421667	-12.179 ± 11.314 (-34.354 to 9.996)	0.140856	5.429 ± 6.876 (-8.047 to 18.905)	0.214867
27	3.230 ± 7.077 (-10.641 to 17.101)	0.324049	-1.171 ± 4.388 (-9.772 to 7.430)	0.394826	1.092 ± 8.100 (-14.783 to 16.967)	0.44639	-1.123 ± 5.016 (-10.954 to 8.708)	0.411407	0.357 ± 10.057 (-19.354 to 20.069)	0.485823	-0.829 ± 6.338 (-13.252 to 11.595)	0.447994
28	1.425 ± 7.768 (-13.801 to 16.651)	0.427219	-5.052 ± 5.538 (-15.906 to 5.801)	0.180783	1.980 ± 8.894 (-15.453 to 19.413)	0.411921	-5.095 ± 6.295 (-17.433 to 7.244)	0.20917	2.825 ± 11.053 (-18.839 to 24.489)	0.399137	-7.977 ± 8.000 (-23.657 to 7.702)	0.159332
29	0.747 ± 7.729 (-14.402 to 15.896)	0.461489	8.427 ± 5.295 (-1.952 to 18.806)	0.0557603	2.296 ± 8.847 (-15.043 to 19.636)	0.397595	9.965 ± 6.113 (-2.017 to 21.947)	0.0515439	5.312 ± 10.988 (-16.224 to 26.849)	0.314383	11.052 ± 7.766 (-4.171 to 26.274)	0.0773697
1Estimates are expressed as phenotypic change for each increment of 0.1 units of the corresponding inbreeding coefficient
2CHI; Capra hircus chromosome.
3Nominally significant P-values are shown in bold
