# Supplementary material for: Genomic patterns of homozygosity and inbreeding depression in Murciano-Granadina goats
Source: J Anim Sci Biotechnol. 2022 Mar 10;13:35. doi: 10.1186/s40104-022-00684-5 (PMC8908635; doi:10.1186/s40104-022-00684-5)
Supplement: Supplementary file 13 — Additional file 13: Table S11. Inbreeding depression estimates (s.e: standard error) for milk yield at 210, 240 and 305 days (MY210, MY240 and MY305, measured in kg) in specific regions of goat chromosomes (CHI) 2 and their 95% confidence intervals (C.I). [file 40104_2022_684_MOESM13_ESM.xlsx]

## Sheet: Hoja1
Table S11. Inbreeding depression estimates1 (s.e: standard error) for milk yield at 210, 240 and 305 days (MY210, MY240 and MY305, measured in kg) in specific regions of goat chromosomes (CHI) 2 and their 95% confidence intervals (C.I).
		MY210		MY240		MY305
		FHOM		FHOM		FHOM
CHI2	Segment boundaries (Mb)	Inbreeding depression ± s.e. (C.I. 95%)	P-value3	Inbreeding depression ± s.e. (C.I. 95%)	P-value3	Inbreeding depression ± s.e. (C.I. 95%)	P-value3
2	0.013-22	-11.889 ± 6.763 (-25.145 to 41.948)	0.0393847	-13.191 ± 6.927 (-26.768 to 41.944)	0.0284257	-13.473 ± 8.611 (-30.350 to 55.070)	0.0588368
	22-45	-20.425 ± 5.723 (-31.642 to 25.128)	0.000179102	-25.239 ± 6.153 (-37.298 to 23.737)	2.04753e-05	-28.505 ± 7.657 (-43.513 to 32.446)	9.8562e-05
	45-68	-19.310 ± 5.546 (-30.180 to 24.840)	0.000249327	-20.062 ± 5.682 (-31.199 to 25.168)	0.000207278	-22.082 ± 7.074 (-35.947 to 34.224)	0.000898754
	68-91	-6.833 ± 5.242 (-17.108 to 34.895)	0.096205	-8.022 ± 5.435 (-18.675 to 35.243)	0.0699839	-7.348 ± 6.755 (-20.587 to 46.421)	0.138352
	91-113	3.282 ± 4.783 (-6.094 to 41.359)	0.24633	2.988 ± 5.092 (-6.993 to 43.522)	0.278677	5.842 ± 6.323 (-6.551 to 56.172)	0.177749
	113-136	6.656 ± 5.608 (-4.335 to 51.295)	0.117617	6.738 ± 5.890 (-4.807 to 53.625)	0.12634	10.654 ± 7.313 (-3.680 to 68.866)	0.0725908
1Estimates are expressed as phenotypic change for each increment of 0.1 units of the corresponding inbreeding coefficient
2CHI; Capra hircus chromosome.
3Nominally significant P-values are shown in bold
