# Supplementary material for: Genomic patterns of homozygosity and inbreeding depression in Murciano-Granadina goats
Source: J Anim Sci Biotechnol. 2022 Mar 10;13:35. doi: 10.1186/s40104-022-00684-5 (PMC8908635; doi:10.1186/s40104-022-00684-5)
Supplement: Supplementary file 14 — Additional file 14: Table S12. Genes mapping to goat chromosome (CHI) 2: 22–68 Mb region associated with inbreeding depression for milk yield at 210, 240 and 305 days (MY210, MY240 and MY305). [file 40104_2022_684_MOESM14_ESM.xlsx]

## Sheet: Hoja1
Table S12. Genes mapping to goat chromosome (CHI) 2: 22-68 Mb region associated with inbreeding depression for milk yield at 210, 240 and 305 days (MY210, MY240 and MY305).
Gene stable ID	Gene name	CHI1	Gene start, bp	Gene end, bp
ENSCHIG00000010969	DOCK10	2	22713301	22887536
ENSCHIG00000008174	CUL3	2	23059238	23163733
ENSCHIG00000006496	FAM124B	2	23244735	23261291
ENSCHIG00000016288	SERPINE2	2	23610610	23678283
ENSCHIG00000014243	MRPL44	2	23689763	23697311
ENSCHIG00000005503	U6	2	23698104	23698204
ENSCHIG00000008108		2	23703476	23755913
ENSCHIG00000023725	AP1S3	2	23846149	23859329
ENSCHIG00000010667	SCG2	2	23998030	24004122
ENSCHIG00000006240		2	24038709	24077985
ENSCHIG00000006244		2	24124911	24127666
ENSCHIG00000003299		2	24525476	24525601
ENSCHIG00000009781	KCNE4	2	24591005	24591511
ENSCHIG00000006251		2	24632185	24653440
ENSCHIG00000021561	ACSL3	2	24697003	24768576
ENSCHIG00000006121	MOGAT1	2	24926930	24956930
ENSCHIG00000015897		2	24957649	24960429
ENSCHIG00000014275	FARSB	2	24982762	25052496
ENSCHIG00000021868	SGPP2	2	25062414	25214512
ENSCHIG00000006257		2	25227577	25301565
ENSCHIG00000023011	PAX3	2	25335511	25439233
ENSCHIG00000025019	EPHA4	2	26138095	26290153
ENSCHIG00000006259		2	26318329	26430221
ENSCHIG00000006260		2	27387386	27456290
ENSCHIG00000001100		2	27546795	27549768
ENSCHIG00000006273		2	27553163	27627201
ENSCHIG00000018291		2	27644303	27647847
ENSCHIG00000006274		2	27811644	27850944
ENSCHIG00000006276		2	28153687	28169078
ENSCHIG00000017388	SLC4A3	2	28256355	28269905
ENSCHIG00000026051	STK11IP	2	28284390	28298747
ENSCHIG00000011796	INHA	2	28314853	28321558
ENSCHIG00000021204	OBSL1	2	28318847	28339268
ENSCHIG00000022573	TMEM198	2	28341535	28346185
ENSCHIG00000011828	CHPF	2	28347375	28352029
ENSCHIG00000018705	ASIC4	2	28353363	28375232
ENSCHIG00000017296	GMPPA	2	28380030	28390176
ENSCHIG00000026216		2	28383277	28383887
ENSCHIG00000013379	SPEGNB	2	28390727	28392810
ENSCHIG00000019381	SPEG	2	28396090	28453520
ENSCHIG00000008416	DES	2	28457371	28468238
ENSCHIG00000012605	DNPEP	2	28497331	28507455
ENSCHIG00000011240	RESP18	2	28537398	28543070
ENSCHIG00000003463	SNORD39	2	28547167	28547246
ENSCHIG00000014039	PTPRN	2	28556438	28577270
ENSCHIG00000002445	MIR153	2	28571674	28571757
ENSCHIG00000017007	DNAJB2	2	28578727	28584880
ENSCHIG00000019438		2	28592782	28598931
ENSCHIG00000002435	TUBA4A	2	28609671	28613312
ENSCHIG00000010245	STK16	2	28610511	28617792
ENSCHIG00000019815	GLB1L	2	28619648	28626159
ENSCHIG00000022697	ANKZF1	2	28626480	28632343
ENSCHIG00000023070	ATG9A	2	28634098	28642891
ENSCHIG00000015177	ABCB6	2	28643113	28650414
ENSCHIG00000008045	ZFAND2B	2	28650921	28653334
ENSCHIG00000009217	RETREG2	2	28678739	28683068
ENSCHIG00000011186	CNPPD1	2	28684554	28693055
ENSCHIG00000014898	SLC23A3	2	28690919	28696655
ENSCHIG00000014914	NHEJ1	2	28701370	28786844
ENSCHIG00000016564	IHH	2	28800573	28805861
ENSCHIG00000015285	CFAP65	2	28822180	28859007
ENSCHIG00000020371	CRYBA2	2	28869432	28872761
ENSCHIG00000015312	FEV	2	28877693	28881397
ENSCHIG00000012592	CDK5R2	2	28903192	28904313
ENSCHIG00000022853	WNT10A	2	28942408	28957157
ENSCHIG00000023410	WNT6	2	28965104	28977672
ENSCHIG00000023341	PRKAG3	2	29002672	29008683
ENSCHIG00000025011	CYP27A1	2	29014942	29055830
ENSCHIG00000022274	TTLL4	2	29097131	29113476
ENSCHIG00000020004	STK36	2	29137658	29168238
ENSCHIG00000010384	RNF25	2	29169191	29177146
ENSCHIG00000009282	BCS1L	2	29177735	29180166
ENSCHIG00000022713	ZNF142	2	29185090	29200519
ENSCHIG00000022545	PLCD4	2	29202284	29220164
ENSCHIG00000026257	CNOT9	2	29238518	29267297
ENSCHIG00000007660	USP37	2	29273229	29352917
ENSCHIG00000016310	VIL1	2	29358252	29376475
ENSCHIG00000022405	CTDSP1	2	29392227	29396508
ENSCHIG00000009366	MIR26B	2	29393794	29393870
ENSCHIG00000017190	SLC11A1	2	29401803	29412333
ENSCHIG00000003580		2	29420233	29420487
ENSCHIG00000017568	CATIP	2	29421504	29427224
ENSCHIG00000002862	PNKD	2	29436616	29503523
ENSCHIG00000025349	TMBIM1	2	29491320	29498650
ENSCHIG00000024008	AAMP	2	29503973	29508414
ENSCHIG00000025833	GPBAR1	2	29509272	29510304
ENSCHIG00000007721	ARPC2	2	29518193	29544967
ENSCHIG00000005847		2	29541974	29542110
ENSCHIG00000002910		2	29555595	29555825
ENSCHIG00000012101	CXCR1	2	29583759	29591349
ENSCHIG00000020838		2	29610037	29613357
ENSCHIG00000024380		2	29628714	29647928
ENSCHIG00000014628	TNS1	2	29798410	29892074
ENSCHIG00000006282		2	30363689	30378555
ENSCHIG00000002953		2	30468974	30469128
ENSCHIG00000006284		2	30601406	30770945
ENSCHIG00000024932	TNP1	2	30940763	30941151
ENSCHIG00000006293		2	31025331	31051141
ENSCHIG00000011607	IGFBP5	2	31118649	31136269
ENSCHIG00000025360	IGFBP2	2	31148968	31180231
ENSCHIG00000006301		2	31237329	31245168
ENSCHIG00000006309		2	31276362	31288980
ENSCHIG00000009863		2	31307558	31308081
ENSCHIG00000025342	SMARCAL1	2	31315222	31385109
ENSCHIG00000025938	MARCHF4	2	31423802	31546340
ENSCHIG00000022047	XRCC5	2	31583725	31669393
ENSCHIG00000023199	TMEM169	2	31677626	31682129
ENSCHIG00000025963	PECR	2	31690961	31740814
ENSCHIG00000001295		2	31744831	31744953
ENSCHIG00000024433	MREG	2	31772316	31841675
ENSCHIG00000006316		2	31963506	32024282
ENSCHIG00000021438	FN1	2	32407128	32475690
ENSCHIG00000018659	ATIC	2	32486066	32512755
ENSCHIG00000008688	SNORA70	2	32631213	32631345
ENSCHIG00000019371	ABCA12	2	32634751	32842320
ENSCHIG00000021676	BARD1	2	32994623	33081192
ENSCHIG00000023299	VWC2L	2	33222563	33419084
ENSCHIG00000001013	U6	2	33375796	33375902
ENSCHIG00000006324		2	33452611	33456587
ENSCHIG00000006330		2	33559914	33602670
ENSCHIG00000024996		2	33620942	33988154
ENSCHIG00000003412		2	34033313	34033439
ENSCHIG00000025009		2	34420528	34508140
ENSCHIG00000006334		2	34508894	34527966
ENSCHIG00000008623	IKZF2	2	34657341	34827096
ENSCHIG00000006335		2	34926863	34956548
ENSCHIG00000006340		2	35096110	35102548
ENSCHIG00000006343		2	35123581	35139729
ENSCHIG00000005480	7SK	2	35629243	35629571
ENSCHIG00000003015		2	35880543	35880673
ENSCHIG00000025711		2	36585234	36634357
ENSCHIG00000015255		2	37335186	37336681
ENSCHIG00000025029	CPS1	2	37395570	37585863
ENSCHIG00000015499	LANCL1	2	37623411	37672749
ENSCHIG00000016096	MYL1	2	37747902	37757209
ENSCHIG00000012492	ACADL	2	37842798	37884537
ENSCHIG00000025531	KANSL1L	2	37921928	38030643
ENSCHIG00000017628	RPE	2	38033755	38055530
ENSCHIG00000023318	UNC80	2	38056808	38272801
ENSCHIG00000000510	MAP2	2	38308337	38453122
ENSCHIG00000006345		2	38488585	38603178
ENSCHIG00000006350		2	38603285	38656173
ENSCHIG00000006356		2	38747898	38893878
ENSCHIG00000015978		2	38809180	38812256
ENSCHIG00000000994	U6	2	38840366	38840471
ENSCHIG00000003956	PTH2R	2	39140137	39237793
ENSCHIG00000011874		2	39266437	39267781
ENSCHIG00000018742	PIKFYVE	2	39298626	39372722
ENSCHIG00000018336		2	39391938	39413253
ENSCHIG00000012414	C2orf80	2	39463819	39492876
ENSCHIG00000010538	CRYGA	2	39491697	39494131
ENSCHIG00000006930	LOC102189173	2	39507595	39509918
ENSCHIG00000018066	CRYGC	2	39519531	39521805
ENSCHIG00000014620	LOC102188265	2	39533132	39534819
ENSCHIG00000012148	-	2	39540087	39540477
ENSCHIG00000012358	LOC102175997	2	39547119	39549898
ENSCHIG00000008278	PLEKHM3	2	39643929	39824042
ENSCHIG00000007513	FZD5	2	39885860	39887617
ENSCHIG00000011033	CCNYL1	2	39898920	39932246
ENSCHIG00000004732	5S_rRNA	2	39966907	39967021
ENSCHIG00000003332	METTL21A	2	40011225	40021398
ENSCHIG00000027161	CREB1	2	40034475	40065571
ENSCHIG00000006362		2	40191088	40291563
ENSCHIG00000006619	KLF7	2	40458262	40555989
ENSCHIG00000009283		2	40527917	40528003
ENSCHIG00000020644	CPO	2	40652506	40688476
ENSCHIG00000026347		2	40716743	40720105
ENSCHIG00000003872		2	40750873	40751368
ENSCHIG00000006365		2	40788230	40814548
ENSCHIG00000015121	FASTKD2	2	40838918	40856761
ENSCHIG00000022560	MDH1B	2	40860579	40878550
ENSCHIG00000016602	DYTN	2	40920920	40981626
ENSCHIG00000010865	FAM237A	2	40984605	40989006
ENSCHIG00000011689	ADAM23	2	41016060	41207314
ENSCHIG00000022575	ZDBF2	2	41304927	41313952
ENSCHIG00000006369		2	41366648	41369030
ENSCHIG00000007661	GPR1	2	41414674	41415741
ENSCHIG00000026794	EEF1B2	2	41425960	41431045
ENSCHIG00000000744		2	41428663	41428796
ENSCHIG00000006219		2	41429067	41429146
ENSCHIG00000001967	snoZ196	2	41429096	41429187
ENSCHIG00000014971	NDUFS1	2	41434194	41462586
ENSCHIG00000010718	INO80D	2	41516639	41567270
ENSCHIG00000006377		2	41646468	41732408
ENSCHIG00000016092	NRP2	2	41762521	41881492
ENSCHIG00000006385		2	41924071	41939035
ENSCHIG00000007723	PARD3B	2	41957198	42585743
ENSCHIG00000006388		2	42601713	42632253
ENSCHIG00000006389		2	43224367	43256231
ENSCHIG00000001503	U6	2	43257670	43257754
ENSCHIG00000024943	ICOS	2	43740347	43767498
ENSCHIG00000008042	CTLA4	2	43834101	43841153
ENSCHIG00000024564	CD28	2	43973098	43980433
ENSCHIG00000025930	RAPH1	2	44207256	44264162
ENSCHIG00000002652	ABI2	2	44274436	44375581
ENSCHIG00000022946	CYP20A1	2	44386282	44433729
ENSCHIG00000000921	NBEAL1	2	44446740	44575154
ENSCHIG00000016764		2	44565327	44566117
ENSCHIG00000023655	CARF	2	44616971	44672459
ENSCHIG00000009469	WDR12	2	44682676	44707619
ENSCHIG00000013077	ICA1L	2	44715988	44771721
ENSCHIG00000014630	FAM117B	2	44779540	44849653
ENSCHIG00000020243	BMPR2	2	44902240	45050404
ENSCHIG00000025013	NOP58	2	45107915	45130536
ENSCHIG00000003594		2	45114232	45114315
ENSCHIG00000004149		2	45115013	45115098
ENSCHIG00000002243		2	45123903	45123989
ENSCHIG00000002231		2	45124763	45124851
ENSCHIG00000008668	SUMO1	2	45167362	45179980
ENSCHIG00000002751		2	45177784	45177868
ENSCHIG00000014714	KIAA2012	2	45182855	45314119
ENSCHIG00000026310	FZD7	2	45347940	45353927
ENSCHIG00000009588	CDK15	2	45505205	45602914
ENSCHIG00000023750	ALS2	2	45636566	45689431
ENSCHIG00000018210	MPP4	2	45700149	45737588
ENSCHIG00000001705	U6	2	45736122	45736185
ENSCHIG00000025303	TMEM237	2	45742932	45764435
ENSCHIG00000024118		2	45765078	45806691
ENSCHIG00000015673	STRADB	2	45908656	45937879
ENSCHIG00000026628	TRAK2	2	45942034	46026408
ENSCHIG00000022026	FLACC1	2	46045328	46069864
ENSCHIG00000019146	CASP8	2	46072764	46099053
ENSCHIG00000003629		2	46072962	46073811
ENSCHIG00000016459	CFLAR	2	46206458	46246714
ENSCHIG00000017826		2	46292042	46297429
ENSCHIG00000022914	NDUFB3	2	46294935	46298280
ENSCHIG00000016483	FAM126B	2	46306227	46367807
ENSCHIG00000005808	U6	2	46345050	46345149
ENSCHIG00000021629	ORC2	2	46387760	46418557
ENSCHIG00000009478	NIF3L1	2	46424643	46439520
ENSCHIG00000019642	PPIL3	2	46443221	46450967
ENSCHIG00000018314	CLK1	2	46460954	46470451
ENSCHIG00000019964	BZW1	2	46492991	46502493
ENSCHIG00000020570	LOC102188176	2	46543546	46611607
ENSCHIG00000013677	LOC102171556	2	46623270	46684264
ENSCHIG00000019390		2	46688339	46690253
ENSCHIG00000013439	AOX1	2	46768025	46837181
ENSCHIG00000013638	SGO2	2	46845583	46883194
ENSCHIG00000022753	KCTD18	2	46886206	46905638
ENSCHIG00000026377	SPATS2L	2	46912011	47076553
ENSCHIG00000006397		2	47256314	47330832
ENSCHIG00000006402		2	47309974	47374156
ENSCHIG00000007507	MAIP1	2	47389120	47402624
ENSCHIG00000017324	TYW5	2	47402945	47421883
ENSCHIG00000011016	C2orf69	2	47428667	47441813
ENSCHIG00000022126	FTCDNL1	2	47496638	47526248
ENSCHIG00000003034	U6	2	47605259	47605327
ENSCHIG00000006403		2	47736228	47762801
ENSCHIG00000005853	U6	2	47846833	47846936
ENSCHIG00000022376	SATB2	2	47884713	48087044
ENSCHIG00000005477	U6	2	48234885	48234991
ENSCHIG00000006542	U6	2	48259223	48259321
ENSCHIG00000002477	U6	2	48320720	48320825
ENSCHIG00000006410		2	48590192	48635691
ENSCHIG00000004185	5S_rRNA	2	48801340	48801453
ENSCHIG00000013331	PLCL1	2	49265491	49351672
ENSCHIG00000011685	LOC102183112	2	49500203	49500790
ENSCHIG00000021317		2	49638046	49639834
ENSCHIG00000024995	BOLL	2	49662806	49731119
ENSCHIG00000002415	U6	2	49725227	49725333
ENSCHIG00000016548	MARS2	2	49763642	49768250
ENSCHIG00000012903	RFTN2	2	49779165	49859904
ENSCHIG00000026973	HSPE1	2	49872598	49902428
ENSCHIG00000009467	HSPE1	2	49914826	49916164
ENSCHIG00000004382	HSPD1	2	49917196	49929049
ENSCHIG00000020913	COQ10B	2	49932625	49951749
ENSCHIG00000002994	U6	2	49939922	49940027
ENSCHIG00000015226	SF3B1	2	49974121	50013101
ENSCHIG00000008583	SNORA70	2	50017625	50017773
ENSCHIG00000017665	ANKRD44	2	50084658	50410813
ENSCHIG00000012550		2	50156641	50157063
ENSCHIG00000018177	PGAP1	2	50454885	50525631
ENSCHIG00000016485	GTF3C3	2	50565756	50602680
ENSCHIG00000010518	CCDC150	2	50636089	50722927
ENSCHIG00000012868	HECW2	2	50796049	51244573
ENSCHIG00000013934	STK17B	2	51279028	51303982
ENSCHIG00000010331	DNAH7	2	51353354	51611824
ENSCHIG00000013836	SLC39A10	2	51614623	51679983
ENSCHIG00000006413		2	51722577	51764696
ENSCHIG00000006416		2	51797754	51810756
ENSCHIG00000006422		2	52052386	52106196
ENSCHIG00000011156		2	52374389	52375507
ENSCHIG00000023149		2	52375171	52376090
ENSCHIG00000009122		2	53476928	53477149
ENSCHIG00000003754		2	54459998	54460129
ENSCHIG00000024847	TMEFF2	2	55124749	55410801
ENSCHIG00000001695	U6	2	55275964	55276050
ENSCHIG00000019774	CAVIN2	2	55525895	55540145
ENSCHIG00000000535		2	55705363	55709778
ENSCHIG00000025573	NABP1	2	55725967	55733447
ENSCHIG00000001527		2	55729411	55729588
ENSCHIG00000000539		2	55967912	55975747
ENSCHIG00000013498	MYO1B	2	56003928	56195593
ENSCHIG00000020943	STAT4	2	56317871	56423179
ENSCHIG00000009728	STAT1	2	56434942	56473688
ENSCHIG00000008500	GLS	2	56478675	56567039
ENSCHIG00000000544		2	56596317	56619418
ENSCHIG00000026149	LOC108637892	2	56738296	56740425
ENSCHIG00000000552		2	56799462	56803198
ENSCHIG00000000554		2	56851114	56888845
ENSCHIG00000021291		2	57056908	57059478
ENSCHIG00000020984		2	57060848	57070979
ENSCHIG00000002974		2	57120771	57120827
ENSCHIG00000014237		2	57804184	57805804
ENSCHIG00000004474	U6	2	58275524	58275630
ENSCHIG00000003301	U6	2	58487416	58487522
ENSCHIG00000009353	CNTNAP5	2	59249715	59710396
ENSCHIG00000026511	LOC108637894	2	59667316	59668012
ENSCHIG00000003861	U6	2	60149740	60149846
ENSCHIG00000000555		2	61404796	61418047
ENSCHIG00000012076		2	61748897	61749163
ENSCHIG00000020518		2	61867574	61871949
ENSCHIG00000000557		2	62036989	62047086
ENSCHIG00000000559		2	62352712	62361558
ENSCHIG00000010715	TSN	2	62707936	62713941
ENSCHIG00000010512	NIFK	2	62720715	62730298
ENSCHIG00000022334	CLASP1	2	62812385	63041557
ENSCHIG00000010032		2	62850055	62851823
ENSCHIG00000006530		2	62871932	62872057
ENSCHIG00000000567		2	62876257	62886830
ENSCHIG00000014608	TFCP2L1	2	63092499	63154696
ENSCHIG00000017600	GLI2	2	63378813	63569458
ENSCHIG00000000572		2	63940532	63959572
ENSCHIG00000024398	INHBB	2	64024339	64030091
ENSCHIG00000019125	RALB	2	64122846	64191004
ENSCHIG00000012850	TMEM185B	2	64196885	64197937
ENSCHIG00000009337		2	64224600	64262236
ENSCHIG00000004623	U4	2	64275587	64275724
ENSCHIG00000014138	EPB41L5	2	64306484	64381252
ENSCHIG00000018796		2	64368680	64372327
ENSCHIG00000012348	PTPN4	2	64408405	64582394
ENSCHIG00000021745		2	64447067	64448380
ENSCHIG00000013456	TMEM177	2	64663795	64664730
ENSCHIG00000017692	CFAP221	2	64675951	64803562
ENSCHIG00000000577		2	64811106	64820403
ENSCHIG00000023110	SCTR	2	64819232	64889965
ENSCHIG00000008579	TMEM37	2	64892966	64898776
ENSCHIG00000015289	DBI	2	64935869	64940696
ENSCHIG00000017290	C2orf76	2	64979428	65032503
ENSCHIG00000020375	STEAP3	2	65088288	65140269
ENSCHIG00000010820		2	65212097	65213003
ENSCHIG00000018522	C1QL2	2	65235909	65241929
ENSCHIG00000024655	MARCO	2	65378733	65409109
ENSCHIG00000000583		2	65526477	65530270
ENSCHIG00000017355	EN1	2	65532051	65540642
ENSCHIG00000021503		2	65916599	65917276
ENSCHIG00000000584		2	65936344	66135732
ENSCHIG00000005523		2	66232623	66234218
ENSCHIG00000017903	INSIG2	2	66371437	66394612
ENSCHIG00000013749	CCDC93	2	66492836	66599918
ENSCHIG00000019661	LOC108637965	2	66611826	66626249
ENSCHIG00000019280	DDX18	2	66653122	66668705
ENSCHIG00000000590		2	66819734	66838057
ENSCHIG00000000592		2	67008054	67018481
ENSCHIG00000005812		2	67786691	67786820
1CHI: Capra hircus chromosome.
