# Supplementary material for: Genomic patterns of homozygosity and inbreeding depression in Murciano-Granadina goats
Source: J Anim Sci Biotechnol. 2022 Mar 10;13:35. doi: 10.1186/s40104-022-00684-5 (PMC8908635; doi:10.1186/s40104-022-00684-5)
Supplement: Supplementary file 15 — Additional file 15: Table S13. Functional enrichment analysis of genes from the goat chromosome (CHI) 2: 22–68 Mb region associated with inbreeding depression for milk yield at 210, 240 and 305 days (MY210, MY240 and MY305). [file 40104_2022_684_MOESM15_ESM.xlsx]

## Sheet: Hoja1
Table S13. Functional enrichment analysis of genes from the goat chromosome (CHI) 2: 22-68 Mb region associated with inbreeding depression for milk yield at 210, 240 and 305 days (MY210, MY240 and MY305).
Term	Count	%	P-value	Genes	List Total	Pop Hits	Pop Total	Fold Enrichment	Bonferroni1	FDR1
GO Biological process
GO:0010634~positive regulation of epithelial cell migration	4	2.01005	0.00490198	VIL1, EPB41L5, BMPR2, CLASP1	177	33	16792	11.4994	0.996452	1
GO:0030182~neuron differentiation	5	2.51256	0.0177494	WNT6, WNT10A, NIF3L1, FZD5, FZD7	177	95	16792	4.99316	1	1
GO:0045333~cellular respiration	3	1.50754	0.0201286	FASTKD2, NDUFS1, COQ10B	177	21	16792	13.5529	1	1
GO:0033363~secretory granule organization	2	1.00503	0.0208531	CREB1, SERPINE2	177	2	16792	94.8701	1	1
GO:0009612~response to mechanical stimulus	4	2.01005	0.023974	STAT1, IGFBP2, INHBB, GLI2	177	59	16792	6.43187	1	1
GO:0071407~cellular response to organic cyclic compound	4	2.01005	0.023974	CASP8, IGFBP5, STAT1, GLI2	177	59	16792	6.43187	1	1
GO:0006303~double-strand break repair via nonhomologous end joining	4	2.01005	0.0284158	BARD1, SUMO1, XRCC5, NHEJ1	177	63	16792	6.0235	1	1
GO:0046882~negative regulation of follicle-stimulating hormone secretion	2	1.00503	0.031117	INHBB, INHA	177	3	16792	63.2467	1	1
GO:0060715~syncytiotrophoblast cell differentiation involved in labyrinthine layer development	2	1.00503	0.031117	CASP8, FZD5	177	3	16792	63.2467	1	1
GO:1902042~negative regulation of extrinsic apoptotic signaling pathway via death domain receptors	3	1.50754	0.0466493	CASP8, TMBIM1, CFLAR	177	33	16792	8.62455	1	1
GO:0048286~lung alveolus development	3	1.50754	0.0492314	BMPR2, IGFBP5, ABCA12	177	34	16792	8.37089	1	1
GO:0071902~positive regulation of protein serine/threonine kinase activity	3	1.50754	0.0518642	RALB, ALS2, CDK5R2	177	35	16792	8.13172	1	1
GO:0006310~DNA recombination	4	2.01005	0.056607	INO80D, XRCC5, NHEJ1, TSN	177	83	16792	4.57205	1	1
GO:0021549~cerebellum development	3	1.50754	0.0572762	ATIC, EN1, CDK5R2	177	37	16792	7.69217	1	1
GO:0007050~cell cycle arrest	5	2.51256	0.0611198	BARD1, CUL3, STRADB, INHA, PRKAG3	177	141	16792	3.36419	1	1
GO:0046881~positive regulation of follicle-stimulating hormone secretion	2	1.00503	0.061271	INHBB, INHA	177	6	16792	31.6234	1	1
GO:0007044~cell-substrate junction assembly	2	1.00503	0.061271	FN1, TNS1	177	6	16792	31.6234	1	1
GO:0000079~regulation of cyclin-dependent protein serine/threonine kinase activity	3	1.50754	0.0628751	CCNYL1, CNPPD1, CDK5R2	177	39	16792	7.2977	1	1
GO:0007166~cell surface receptor signaling pathway	7	3.51759	0.0689085	MARCO, CASP8, CXCR1, SCTR, CD28, PTH2R, INHA	177	274	16792	2.42369	1	1
GO:0006986~response to unfolded protein	3	1.50754	0.0716018	DNAJB2, HSPE1, HSPD1	177	42	16792	6.77643	1	1
GO:0042981~regulation of apoptotic process	6	3.01508	0.0739434	STEAP3, CASP8, STAT1, INHBB, CFLAR, INHA	177	213	16792	2.6724	1	1
GO:0032729~positive regulation of interferon-gamma production	3	1.50754	0.0838001	FZD5, SLC11A1, HSPD1	177	46	16792	6.18718	1	1
GO:0010595~positive regulation of endothelial cell migration	3	1.50754	0.0838001	NRP2, BMPR2, AAMP	177	46	16792	6.18718	1	1
GO:0009267~cellular response to starvation	3	1.50754	0.0869426	BMPR2, RALB, INHBB	177	47	16792	6.05554	1	1
GO:0010862~positive regulation of pathway-restricted SMAD protein phosphorylation	3	1.50754	0.09012	BMPR2, INHBB, INHA	177	48	16792	5.92938	1	1
GO:2000810~regulation of bicellular tight junction assembly	2	1.00503	0.0904917	FZD5, GPBAR1	177	9	16792	21.0822	1	1
GO:0006357~regulation of transcription from RNA polymerase II promoter	9	4.52261	0.0931002	KLF7, SMARCAL1, CREB1, CTDSP1, SATB2, FEV, PAX3, TFCP2L1, TRAK2	177	441	16792	1.93612	1	1
GO Cellular component
GO:0071560~cellular response to transforming growth factor beta stimulus	3	1.50754	0.0933313	EPB41L5, WNT10A, STK16	177	49	16792	5.80837	1	1
GO:0005759~mitochondrial matrix	11	5.52764	0.00177663	CYP27A1, CREB1, ACADL, CHPF, CPS1, MARS2, NDUFS1, HSPE1, MAIP1, HSPD1, GLS	184	327	18224	3.33174	0.372424	0.465476
GO:0030175~filopodium	5	2.51256	0.00566523	VIL1, EPHA4, MYO1B, ABI2, RAPH1	184	71	18224	6.97489	0.774292	0.742145
GO:0098636~protein complex involved in cell adhesion	2	1.00503	0.0298252	CD28, CTLA4	184	3	18224	66.029	0.999641	1
GO:0016020~membrane	32	16.0804	0.0318531	SLC23A3, NRP2, CUL3, TFCP2L1, SLC4A3, BZW1, HSPD1, GLI2, DOCK10, ATIC, CXCR1, STK16, ORC2, CTLA4, ANKZF1, CLASP1, DDX18, NOP58, XRCC5, SLC11A1, ATG9A, PTH2R, ACSL3, HSPE1, PARD3B, PNKD, ALS2, TMEM237, CYP20A1, NDUFS1, CNOT9, FARSB	184	2200	18224	1.44063	0.999793	1
GO:0010008~endosome membrane	6	3.01508	0.0391474	PIKFYVE, STEAP3, MYO1B, ABCB6, SLC11A1, TMBIM1	184	185	18224	3.21222	0.999971	1
GO:0031265~CD95 death-inducing signaling complex	2	1.00503	0.0587656	CASP8, CFLAR	184	6	18224	33.0145	1	1
GO:0031264~death-inducing signaling complex	2	1.00503	0.0682204	CASP8, CFLAR	184	7	18224	28.2981	1	1
GO:0097342~ripoptosome	2	1.00503	0.0682204	CASP8, CFLAR	184	7	18224	28.2981	1	1
GO:0005743~mitochondrial inner membrane	9	4.52261	0.0772919	CYP27A1, ABCB6, CPS1, NDUFB3, ABCA12, MAIP1, COQ10B, HSPD1, MRPL44	184	441	18224	2.0213	1	1
GO:0070419~nonhomologous end joining complex	2	1.00503	0.0775806	XRCC5, NHEJ1	184	8	18224	24.7609	1	1
GO Molecular function
GO:0031625~ubiquitin protein ligase binding	9	4.52261	0.0108895	DNAJB2, CASP8, RALB, ABI2, SUMO1, FZD5, XRCC5, CUL3, HSPD1	178	287	16881	2.97399	0.972739	1
GO:0005123~death receptor binding	3	1.50754	0.0119112	CASP8, TMBIM1, CFLAR	178	16	16881	17.782	0.980596	1
GO:0005524~ATP binding	26	13.0653	0.0132282	SMARCAL1, BMPR2, ABCB6, DNAH7, ABCA12, PRKAG3, HSPD1, STK36, STK16, SPEG, DDX18, EPHA4, XRCC5, MARS2, STRADB, ACSL3, HSPE1, BCS1L, CLK1, PIKFYVE, MYO1B, TTLL4, CPS1, STK17B, CDK15, FARSB	178	1495	16881	1.64934	0.987489	1
GO:0005212~structural constituent of eye lens	3	1.50754	0.0201434	CRYGC, CRYGA, CRYBA2	178	21	16881	13.5482	0.998763	1
GO:0005515~protein binding	106	53.2663	0.0301625	SMARCAL1, STEAP3, SERPINE2, RAPH1, IKZF2, ABCA12, GLS, EEF1B2, STK16, AP1S3, CCDC93, TNS1, DDX18, EPHA4, IGFBP5, ANKRD44, IGFBP2, ATG9A, BCS1L, TUBA4A, SGO2, NIF3L1, OBSL1, SCG2, CCDC150, KCNE4, INSIG2, CUL3, FAM124B, STK36, MAP2, ORC2, ANKZF1, NHEJ1, BARD1, FZD5, XRCC5, FZD7, FN1, INHBB, VIL1, CLK1, CPS1, ARPC2, CD28, NABP1, CNOT9, CDK15, FARSB, USP37, BMPR2, PTPRN, ZFAND2B, MAIP1, GLI2, BOLL, C…	178	8785	16881	1.14431	0.999958	1
GO:0030544~Hsp70 protein binding	3	1.50754	0.0466819	DNAJB2, CREB1, METTL21A	178	33	16881	8.62155	1	1
GO:0005109~frizzled binding	3	1.50754	0.0545839	WNT6, WNT10A, FZD7	178	36	16881	7.90309	1	1
GO:0031995~insulin-like growth factor II binding	2	1.00503	0.0808829	IGFBP5, IGFBP2	178	8	16881	23.7093	1	1
GO:0042803~protein homodimerization activity	13	6.53266	0.0828548	BARD1, TYW5, STAT1, CUL3, RPE, SLC11A1, CRYBA2, INHBB, IKZF2, VIL1, ATIC, ALS2, CNOT9	178	730	16881	1.68888	1	1
GO:0008092~cytoskeletal protein binding	3	1.50754	0.0901792	EPB41L5, DES, PTPN4	178	48	16881	5.92732	1	1
GO:0002162~dystroglycan binding	2	1.00503	0.0905245	MAP2, CLASP1	178	9	16881	21.0749	1	1
GO:0042802~identical protein binding	13	6.53266	0.0956256	EPHA4, STAT1, RPE, FN1, C1QL2, TSN, VIL1, NIF3L1, CASP8, CREB1, DES, DNPEP, CD28	178	749	16881	1.64604	1	1
GO KEGG pathway
hsa05217:Basal cell carcinoma	5	2.51256	0.0023512	WNT6, WNT10A, FZD5, FZD7, GLI2	73	54	6879	8.72527	0.307342	0.369139
hsa04550:Signaling pathways regulating pluripotency of stem cells	6	3.01508	0.0152857	WNT6, WNT10A, BMPR2, FZD5, FZD7, INHBB	73	140	6879	4.03855	0.909552	0.806353
hsa04916:Melanogenesis	5	2.51256	0.0203585	WNT6, WNT10A, CREB1, FZD5, FZD7	73	100	6879	4.71164	0.959591	0.806353
hsa04390:Hippo signaling pathway	6	3.01508	0.020544	WNT6, WNT10A, BMPR2, FZD5, FZD7, GLI2	73	151	6879	3.74435	0.960767	0.806353
hsa03320:PPAR signaling pathway	4	2.01005	0.0326922	CYP27A1, ACADL, DBI, ACSL3	73	67	6879	5.62584	0.994401	1
hsa05200:Pathways in cancer	9	4.52261	0.0517752	WNT6, WNT10A, CASP8, RALB, FZD5, STAT1, FZD7, FN1, GLI2	73	393	6879	2.158	0.99975	1
hsa04940:Type I diabetes mellitus	3	1.50754	0.0711364	PTPRN, CD28, HSPD1	73	42	6879	6.73092	0.99999	1
hsa01212:Fatty acid metabolism	3	1.50754	0.0895867	PECR, ACADL, ACSL3	73	48	6879	5.88955	1	1
1Bonferroni and False Discovery Rate correction for multiple testing
